# Supplementary material for: Which one of LDL-C /HDL-C ratio and non-HDL-C can better predict the severity of coronary artery disease in STEMI patients
Source: BMC Cardiovasc Disord. 2022 Jul 17;22:318. doi: 10.1186/s12872-022-02760-0 (PMC9288699; doi:10.1186/s12872-022-02760-0)
Supplement: Supplementary file 1 — Additional file 1. Research data. [file 12872_2022_2760_MOESM1_ESM.xls]

## Sheet: Sheet1
Test group(n=772)															Control group(n=129)
sex	age	Hypertension	Diabetes	Smoker	BMI（kg/m2）	ANC（×109）	TLC（×109）	RBC（×109）	TC（mmol/L）	TG（mmol/L）	HDL（mmol/L）	LDL（mmol/L）	VLDL（mmol/L）	Gensini score			sex	age	Hypertension	Diabetes	Smoker	BMI（kg/m2）	ANC（×109）	TLC（×109）	RBC（×109）	TC（mmol/L）	TG（mmol/L）	HDL（mmol/L）	LDL（mmol/L）	VLDL（mmol/L）	Gensini score
male	25	YES	Yes	Yes	24	6.8	1.9	4.36	5.3	1.12	0.98	2.86	0.57	80			male	25	No	Yes	Yes	20	4.37	2.45	4.75	3.56	1.59	0.85	1.99	0.85	0
male	26	YES	No	Yes	23	7	1.6	5.37	5.06	0.96	0.72	3.69	1.07	100			male	26	No	No	No	20	3.74	0.96	5	2.41	0.64	1.02	1.15	0.24	28
male	26	YES	No	Yes	29	6.87	2	4.6	4.58	0.97	0.69	2.78	0.54	89			male	29	No	No	No	23	3.5	2.19	4.94	2.97	0.66	1.07	1.66	0.24	25
male	27	No	No	No	20	10.26	2.48	4.74	3.96	1.15	0.96	2.57	0.43	80			female	31	YES	No	Yes	26	3.5	2.58	5.64	5.1	2.45	1.4	2.03	0.98	0
male	27	YES	Yes	Yes	24	4.26	2.54	5.96	4.21	1.56	1	2.43	0.72	32			male	32	No	No	Yes	20	4.62	2.58	4.55	3.25	1.65	1.05	2.3	0.56	0
male	28	No	Yes	Yes	26	8.1	2	4.68	5.23	2.13	0.82	3.16	0.76	90			male	37	No	Yes	Yes	26	4.56	3	5.37	3.44	2.47	0.84	1.8	0.67	30
male	28	YES	No	Yes	23	4.26	2.65	4.94	4.06	1.75	1.08	2	0.35	32			male	37	No	No	Yes	26	4.56	3	5.37	3.44	2.47	0.94	1.77	0.67	30
male	29	No	Yes	Yes	26	5.42	1.5	4.82	5.42	2.71	0.84	3.54	0.74	90			male	37	No	No	Yes	28	2.91	2.26	5.19	3.22	1.86	0.85	1.68	0.69	20
male	29	No	No	Yes	22	5.74	2.31	5.48	3.17	1.36	0.77	1.79	0.76	48			male	39	YES	No	Yes	23	4.9	3.54	5.3	3.56	2.11	0.87	2.1	0.65	20
male	30	No	No	Yes	23	5.97	2.02	4.65	3.14	1.27	0.7	1.97	0.47	75			male	39	No	No	Yes	19	4.5	2.54	4.2	3.45	0.84	0.99	2.45	0.86	0
male	31	No	No	Yes	25	9.44	3.37	5.21	4.13	3.53	0.67	2.15	1.31	88			male	39	No	No	No	23	3.81	2.51	5.49	2.82	1.16	0.97	1.42	0.43	0
male	31	YES	No	No	23	4.98	2.39	4.64	3.97	1.92	0.56	2.7	0.71	80			male	40	No	No	Yes	22	5.11	1.16	4.75	2.57	1.15	0.99	1.15	0.43	26
male	31	No	No	Yes	23	6.41	2.53	5.33	4.51	3.36	0.62	2.65	1.24	80			female	41	YES	No	No	23	3.1	2	3.7	4.5	0.85	1.05	2.8	0.85	30
male	33	No	No	Yes	23	6.78	2.74	4.23	7.43	1.76	0.61	6.17	0.65	104			male	42	YES	Yes	No	21	6.13	2.18	5.14	4	7.11	0.85	0.52	2.63	20
male	33	No	No	Yes	24	3.56	3.12	4.89	5.14	2.55	1.02	3.18	0.94	60			male	43	YES	Yes	No	20	2.99	2.48	3.45	4.56	0.9	1.54	2.34	0.75	0
male	34	No	Yes	Yes	24	7.5	2.2	4.9	4.34	2.05	0.89	2.25	1.21	80			male	45	YES	Yes	Yes	25	4.25	2.89	5.2	3.99	1.88	0.96	1.95	0.86	28
male	34	YES	No	Yes	25	6.45	2.21	4.73	3.69	1.62	0.87	2.05	0.77	64			male	45	No	No	Yes	22	2.58	2.3	4.33	5.01	1.65	1.1	1.56	1.54	0
male	35	YES	Yes	Yes	29	4.2	2.61	4.94	2.65	6.39	0.99	2.69	1.77	32			male	45	No	Yes	Yes	21	2.87	2.58	5.09	2.36	1.58	0.95	1.58	1.13	0
male	36	YES	No	Yes	20	4.08	1.71	5.35	5.26	2.9	1.02	3.17	1.07	88			female	46	No	No	No	21	4.21	1.26	3.99	2.46	1.62	0.84	1.02	0.6	30
male	37	YES	No	Yes	20	6.5	1.8	1.83	5.19	1.87	0.8	2.95	1	88			male	47	No	No	Yes	21	4.4	2.03	5.46	4.25	1.52	0.85	1.35	0.89	20
male	37	YES	No	No	21	6.59	0.87	6.06	4.16	0.88	1.47	2.36	0.33	84			female	47	YES	No	No	23	1.75	1.39	3.86	4.3	0.98	1.6	2.34	0.36	16
male	37	No	Yes	Yes	18	7.1	2.13	5.18	5.14	6.19	0.87	2.22	1.75	80			male	47	No	No	No	23	4.1	2.5	5.65	2.63	0.78	1	2.3	1.09	0
male	37	YES	No	No	25	4.26	1.47	5.47	2.73	1.24	0.88	1.39	0.46	32			female	48	YES	No	No	24	3.2	1.8	4.32	5.02	1.36	0.82	2.32	0.84	20
male	37	No	No	Yes	21	6.2	2.32	4.72	4.58	1.59	1.48	2.51	0.59	32			female	48	No	Yes	No	23	3.3	2.32	4.13	5	1.57	1.36	1.59	1.25	20
male	38	No	No	No	29	9.76	1.59	5.02	4	1.2	0.99	3.63	0.94	100			female	49	No	No	No	18	3.89	3.13	4.58	3.21	1.84	1.2	2.56	0.56	20
male	39	No	Yes	Yes	22	7.2	1.98	4.99	5.23	1.69	0.75	4.5	0.48	92			female	49	No	Yes	No	25	3.9	2.63	4.7	3.17	1.07	0.95	1.35	0.62	20
male	39	YES	Yes	Yes	28	9	2.65	5.98	5.42	1.47	1.08	3.23	0.97	80			female	49	YES	No	No	20	3.45	2.24	4.8	5.02	0.89	1.1	1.84	0.51	0
male	39	No	Yes	Yes	26	5.3	2.5	4.57	4.01	0.98	1.04	2.41	0.44	50			female	49	No	No	No	20	2.14	1.84	3.64	3.95	1.75	0.86	1.69	0.27	0
male	39	YES	No	Yes	25	3.58	2.2	4.86	3.23	1.65	0.93	2.33	0.84	35			male	50	No	No	No	24	3.82	3.19	4.23	4.29	1.47	1.04	2.71	0.54	30
male	39	No	Yes	Yes	25	3.58	2.2	4.86	3.23	1.65	1	2.26	0.84	35			male	50	No	No	No	18	3.24	1.3	4.69	2.82	2.78	0.94	0.85	1.03	20
male	40	No	Yes	No	25	5.6	1.58	4.52	6.2	0.74	0.63	2.75	0.54	90			female	50	No	No	No	20	6.44	2.03	3.5	3.43	1.45	1.07	1.82	0.54	20
male	40	YES	No	Yes	23	7.16	2	4.5	4.29	2.78	0.87	2.7	1.23	80			female	50	No	No	No	23	3.71	1.24	4.14	3.25	1.2	1.46	1.35	0.44	20
male	40	YES	No	Yes	24	6	2.7	4.98	4.8	0.89	0.6	2.5	1.33	77			male	51	YES	Yes	Yes	26	5.43	1.43	5.11	3.54	1.22	1.11	1.98	0.45	31
male	40	YES	Yes	Yes	26	4.9	2.41	5.29	5	1.06	0.94	2.24	0.58	48			male	51	YES	No	No	23	4.9	1.05	4.44	2.78	1.94	0.79	1.27	0.72	25
male	41	No	Yes	Yes	25	4.89	1.51	4.99	4.65	1.54	0.81	2.95	0.69	83			male	51	YES	Yes	No	22	3.58	2.75	6.04	3.45	1.61	0.98	2.34	1.01	20
male	41	YES	No	No	21	4.24	2.34	4.59	4.37	1.77	1.01	2.71	0.65	82			female	51	YES	No	No	19	2.5	2.3	4.19	3.26	1.56	1.2	2.1	0.68	0
male	41	YES	No	Yes	22	7.95	2.56	5.63	4.23	1.21	0.85	2.28	0.24	80			male	52	YES	No	Yes	23	3.71	1.2	5.17	4.42	3.64	1.21	1.86	1.35	20
male	41	No	Yes	No	24	7.1	2.03	4.75	4.23	1.98	0.78	2.05	0.7	76			female	52	No	Yes	No	23	4.2	2.49	4.28	3.2	0.89	1.02	2.36	0.58	0
male	41	YES	No	Yes	24	6	2.05	5.2	4.11	3.45	0.87	2.06	1.57	72			male	53	No	No	Yes	24	2.76	2.92	4.05	4	1.35	0.83	2.67	0.5	30
male	41	YES	Yes	Yes	25	4.68	2.64	5.14	4.03	2.29	0.89	2.01	0.83	44			male	53	YES	No	Yes	22	4.61	1.3	4.89	2.81	0.93	1.35	1.12	0.34	30
male	41	No	No	Yes	23	3.92	2.83	6.24	5.78	5.05	0.84	3.07	1.87	40			male	53	YES	Yes	No	22	3.66	1.46	3.39	2.46	1.72	1.23	0.77	0.64	20
male	41	YES	No	Yes	23	4	2.3	5.6	3.56	1.57	0.95	1.67	0.93	34			male	53	No	No	No	18	3.51	1.44	4.74	2.84	0.77	1.12	1.44	0.28	16
male	42	YES	No	Yes	20	4.51	1.09	3.94	3.61	1.14	0.62	2.57	0.42	94			male	53	No	No	Yes	21	2.89	2.48	4.95	2.85	2.3	1.15	2.09	0.45	0
male	42	YES	No	No	24	6.89	1.9	5.37	4.89	2.96	0.87	2.58	0.96	80			male	53	No	No	No	22	3.37	1.84	4.58	2.08	1.07	0.93	0.75	0.4	0
female	42	YES	Yes	No	26	3.83	1.62	3.86	5.5	1.56	1.22	3.7	0.58	80			female	54	YES	No	No	20	6.34	1.84	4.7	4.84	0.88	1.79	2.72	0.33	30
male	42	No	Yes	Yes	19	6.15	2.2	4.72	4.82	2.63	0.96	2.69	1	64			male	54	YES	No	No	30	4.38	1.1	4.75	2.66	0.88	1.14	1.19	0.33	28
male	42	No	No	Yes	19	6.15	2.2	4.72	4.82	2.63	1	2.69	1	64			male	54	YES	Yes	No	23	7.1	1.84	5.19	3.6	1.61	1.4	1.6	0.6	20
male	42	YES	Yes	Yes	20	6	2.3	4.56	3.94	2.1	1.07	2.59	0.4	60			male	55	No	Yes	No	20	3.2	3.08	4.58	3.06	0.78	0.86	1.26	0.74	20
male	43	YES	No	Yes	28	6.8	1.8	4.85	4.9	1.43	0.68	3.25	0.46	96			male	55	YES	Yes	Yes	27	4.25	3.2	4.87	4.37	1.85	1.02	1.7	1.37	16
male	43	No	Yes	Yes	30	5.6	1.57	5.72	4.56	1.66	0.88	4.35	0.94	96			male	55	No	No	Yes	22	4.4	2.32	4.48	3.16	2.1	0.99	2.31	0.64	0
male	43	YES	No	Yes	24	5.06	2.4	4.76	3.8	1.65	0.68	2.35	0.5	50			female	56	YES	No	No	22	3.59	2.64	3.78	4.73	2.26	0.97	2.24	0.94	30
male	44	No	No	No	27	8.16	1.32	3.75	4.8	1.3	0.9	3.42	0.48	100			male	56	YES	Yes	No	20	3.98	2.84	5.36	4.68	1.77	0.98	2.54	0.91	24
male	44	No	No	Yes	24	4.35	1.02	5.04	6.54	1.85	0.8	3.28	1.22	96			female	57	No	Yes	No	23	4	2.6	3.77	2.25	0.98	0.82	2.3	0.59	30
male	44	No	Yes	Yes	23	6.54	2.1	5.08	4.56	1.64	0.7	3.18	0.92	90			female	57	YES	No	No	20	4	2.65	3.33	3.5	1.11	0.9	1.78	0.61	20
male	44	No	No	Yes	23	9.11	1.21	4.99	5.9	1.12	0.83	1.51	0.53	88			female	58	No	No	No	26	3.93	1.83	4.21	4.64	1.63	1.86	2.18	0.6	31
male	44	YES	Yes	Yes	20	7.26	2.1	6.1	5	7.13	0.74	2.01	1.04	78			male	58	No	No	Yes	25	4.64	1.87	4.68	4.5	1.14	1.54	2.54	0.42	22
male	44	No	No	Yes	24	4.9	2.3	4.83	3.69	0.89	0.99	2.25	3.55	54			male	58	No	No	Yes	21	2.57	0.87	4.31	3.37	1.16	1.06	1.88	0.43	19
male	44	No	No	Yes	21	3.46	2.28	4.07	4.4	0.67	1.28	2.87	0.25	53			male	58	No	No	Yes	25	4	2.89	4.48	4.21	1.64	1	1.8	0.69	16
male	44	No	Yes	Yes	24	4.3	2.02	4.81	5.38	2.93	0.8	1.58	1.18	52			male	59	YES	No	Yes	25	4.58	2.9	4.01	3.37	1.02	0.99	1.7	0.65	30
male	44	YES	No	No	26	4.75	2.31	4.61	3.49	0.85	0.89	2.03	0.21	50			male	59	No	Yes	Yes	22	2.3	1.9	4.52	4.8	1.68	0.65	0.97	0.67	20
male	44	No	No	No	27	4.37	2.35	3.56	6.25	3.2	1.16	3.91	1.18	50			male	59	YES	No	Yes	23	3.13	1.28	3.98	2.85	0.96	0.96	1.53	0.36	20
male	45	No	No	No	23	9.98	1.84	5.1	4.15	1.88	0.7	2.74	1.12	100			female	59	No	Yes	No	22	2.56	1.96	4.13	2.55	0.98	1.1	1.09	0.36	0
male	45	No	Yes	No	25	4.32	1	4.93	6.5	1.45	0.88	3.68	0.15	96			female	60	No	No	Yes	24	4.54	2.88	4.06	4.92	2.17	0.94	1.75	0.68	30
male	45	YES	No	Yes	28	6.5	1.87	5.16	4.56	0.54	0.85	3.94	1.05	90			male	60	No	No	No	27	5.2	1.39	4.53	3.41	1.21	1.48	1.48	0.45	30
male	45	No	No	No	23	7.17	1.72	3.9	4.78	3.49	1	2.49	1.29	80			male	60	YES	No	No	24	4	2.68	4.78	3.03	1.09	0.9	2.26	0.59	20
male	45	No	No	No	22	4.63	2.32	5.63	6.13	3.68	0.87	3.9	1.36	60			female	61	YES	No	No	22	2.46	2.24	3.76	4.07	2.25	0.74	2.5	0.83	30
male	45	No	Yes	Yes	25	6.26	2.74	4.48	4.99	1.21	1.34	3.2	0.45	45			male	61	No	Yes	No	25	2.82	1.88	4.31	3.37	1.68	1.17	1.58	0.62	30
female	45	No	Yes	No	24	4	2.3	4.12	3.98	1.88	0.99	2.25	0.8	40			female	61	No	Yes	No	21	3.95	1.82	4.23	2.77	1.3	1.01	1.28	0.48	16
male	45	YES	Yes	No	26	11.62	3.69	5	5.44	6.73	0.96	1.99	2.49	40			female	62	YES	Yes	No	20	5.27	2.05	4.43	3.1	1.19	0.86	1.8	0.44	30
male	46	No	No	No	23	12.26	1.51	5.04	9.82	5.43	1.27	6.54	2.01	160			female	62	YES	No	No	19	3.65	2.64	4.73	4.35	1.8	0.97	1.64	0.81	20
male	46	No	Yes	No	22	6.9	1.62	4.13	6.45	1.54	0.84	5.2	1.86	110			female	62	No	No	No	18	2.82	1.32	3.84	3.42	1.39	1.2	1.71	0.51	20
male	46	YES	Yes	Yes	24	7.2	1.73	6.27	3.36	2.04	0.66	4	0.59	104			male	62	YES	No	No	24	4.76	1.98	4.09	2.94	0.77	1.39	1.27	0.28	20
male	46	YES	No	Yes	23	6.78	1.89	5.15	4.48	2.37	0.63	3.45	1.43	99			male	62	No	No	No	23	2.03	2.5	4.03	3.37	1.29	1	1.89	0.48	0
male	46	No	No	Yes	26	5.69	1.32	4.45	6.58	2.03	0.7	2.9	0.83	96			male	62	No	Yes	Yes	21	2.73	2.26	4.56	3.41	0.74	1.45	1.69	0.27	0
male	46	YES	Yes	No	25	6.62	1.54	4.67	6.4	2.03	0.86	3.3	0.65	91			male	63	No	No	No	20	7.52	1.13	4.66	4.3	1.68	1.79	1.89	0.62	31
male	46	No	Yes	No	22	5.7	1.6	4.72	4.56	2.57	1.02	2.59	0.98	90			male	63	YES	Yes	Yes	20	4	2.55	4.46	3.17	1.18	0.96	1.8	0.39	30
male	46	YES	Yes	No	23	6.6	2.29	4.89	4.36	3.38	1.03	2.45	0.98	70			male	63	YES	No	No	20	3.61	2.23	4.52	5.09	1.04	1.66	0.74	0.35	20
male	46	YES	Yes	Yes	26	4	2.3	3.6	3.95	1.5	0.84	2.59	0.37	46			female	63	No	No	No	31	2.2	1.95	3.52	4.06	0.42	1.9	2	0.16	0
female	47	YES	No	No	20	26.99	1.11	3.97	2.84	12.98	0.65	1.84	0.57	182			female	63	YES	No	No	24	3.53	3.3	4.88	4.92	0.95	2.1	2.47	0.35	0
male	47	YES	Yes	Yes	26	6.58	1.72	4.59	4.08	0.77	0.64	3.45	0.55	110			male	63	No	No	Yes	23	1.98	1.5	4.31	3.98	0.54	1.9	1.88	0.2	0
male	47	YES	No	No	24	6.34	1.75	4.33	4.59	0.84	0.53	3.15	0.42	100			female	64	YES	No	No	24	5.37	2.57	4.56	5.14	2.21	1.71	2.61	0.82	28
male	47	YES	No	Yes	23	6.5	1.9	5.09	5.2	8.82	0.85	2.28	1.35	90			male	65	YES	No	No	23	4.37	1.74	3.86	4.9	1.08	1.8	2.7	0.4	30
male	47	YES	No	No	25	8.6	1.95	3.92	3.81	1.09	1.1	2.31	0.4	89			male	65	No	No	Yes	24	6.09	2.2	4.25	3.83	1.12	1.12	2.3	0.41	24
male	47	YES	No	Yes	27	6.6	1.9	4.81	5.32	2.5	1.02	3.19	1.01	86			female	65	No	No	Yes	19	4.2	2.26	4.61	3.46	1.45	1.01	2.09	0.23	0
male	47	YES	No	Yes	24	6.88	2.03	5.78	3.99	1.02	0.9	2.29	0.67	80			female	66	No	Yes	No	21	4.78	3.45	3.8	4.72	0.72	1.2	2.7	0.77	20
male	47	YES	No	No	20	5.67	1.33	4.39	3.28	1.25	0.8	2.02	0.46	80			female	66	YES	Yes	No	24	1.86	2.7	3.89	2.38	2.05	0.8	1.27	0.76	0
male	47	YES	No	No	21	4.79	3.23	5.44	4.93	2.6	0.98	2.99	0.96	80			female	67	YES	No	No	21	3.55	1.52	4.09	3.3	1.66	1.02	1.67	0.61	28
male	47	No	No	Yes	21	12.15	2.14	4.84	4.97	1.72	1.48	2.85	0.64	80			male	67	YES	Yes	Yes	23	4.26	2.75	4.78	2.49	0.89	0.7	1.5	0.4	26
male	47	YES	Yes	Yes	24	5	1.7	4.63	3.59	1.36	0.99	2.48	0.6	70			male	67	No	Yes	Yes	18	2.31	2.03	3.5	3.5	0.58	0.84	0.95	1.06	0
male	47	No	No	Yes	21	3.81	1.85	4.31	4.39	0.95	1.13	2.91	0.35	65			male	68	No	Yes	Yes	30	4	2.75	5.98	4.61	0.78	0.95	2.5	0.45	30
female	47	No	Yes	No	25	6.3	2.18	3.31	4.51	1.51	0.9	2.25	0.84	64			female	68	YES	No	No	24	2.48	1.06	4.01	3.09	1.28	1.13	1.49	0.47	29
male	47	No	No	Yes	25	12.3	1.59	5.14	2.99	0.8	1.27	1.42	0.3	60			male	68	YES	Yes	No	22	2.97	1.8	4.88	4.2	0.61	1.86	2.11	0.23	24
male	47	No	No	No	24	5.56	3.7	4.79	3.62	1.09	0.94	2.28	0.4	54			female	68	No	No	No	23	3.9	2.88	4.24	4.56	1.48	0.78	1.59	1.02	20
male	47	No	Yes	No	23	4.56	2.3	4.2	3.56	1.25	0.92	2.1	4.81	50			female	68	No	No	Yes	23	3.9	2.12	4.24	4.56	0.65	0.96	2.59	1.02	0
male	47	YES	Yes	No	26	5.26	1.41	5.28	2.97	1.3	0.72	1.65	0.54	50			male	69	YES	Yes	Yes	23	4	2.68	3.76	3.22	0.71	0.84	1.78	0.75	28
male	47	YES	Yes	No	21	5	2.41	4.81	2.66	1.12	0.81	2.15	0.56	49			male	69	YES	No	No	19	4.84	1.3	3.96	4.47	1.35	1.66	2.31	0.5	26
male	47	YES	Yes	Yes	25	4.58	2.4	4.89	3.07	1.55	0.99	3.59	0.79	48			male	69	YES	No	No	22	3.98	2.64	3.9	4.42	1.75	0.88	2.5	0.31	24
male	47	YES	No	Yes	23	4.6	2.4	6.24	4.2	1.28	0.94	2.05	0.8	40			male	69	No	No	No	22	5.38	1.42	4.91	2.95	1.2	1.1	1.41	0.44	23
male	47	YES	Yes	Yes	24	4	2.5	4.45	3.54	1.13	0.94	2.38	1.3	35			male	70	No	No	No	18	7.86	2	4.48	3.8	0.7	0.95	2.19	0.38	30
male	47	YES	Yes	Yes	24	4	2.5	4.45	3.33	1.13	0.98	2.38	1.3	35			male	70	No	No	Yes	21	3.51	1.24	3.75	3.26	0.74	1.2	1.81	0.27	30
male	47	YES	Yes	Yes	29	3.98	2.45	5.77	3.56	2.75	1.02	2.56	0.98	32			male	70	No	No	No	26	4.21	1.46	4.53	3.5	1.02	1.11	2.01	0.38	29
male	48	No	No	Yes	26	6.1	1.12	5.19	8.78	1.4	0.78	7.48	0.52	150			male	70	No	No	No	20	4.3	2.15	4.38	4.59	1.23	0.89	1.56	0.58	0
male	48	No	No	No	21	10.55	1.4	5.14	6.09	2.22	1.33	3.94	0.82	100			female	70	No	No	No	22	2.62	2.54	4.46	3.68	1.23	1.08	2.14	0.46	0
male	48	No	No	Yes	28	7.82	0.73	4.58	4.52	1.77	1.36	2.51	0.65	99			male	71	YES	No	No	25	2.81	1.6	4.11	3.08	0.91	1.06	1.68	0.34	29
male	48	No	Yes	Yes	25	6.4	1.48	4.26	5.44	2.2	0.85	3.42	1.08	96			male	71	No	Yes	Yes	19	4.26	2.71	4.77	3.48	1.7	1.01	2.16	0.71	20
female	48	YES	No	No	24	5.01	2.07	4.22	2.76	1.58	0.48	1.7	0.58	91			male	71	YES	No	No	19	4.26	2.71	4.77	3.84	1.7	0.9	1.78	0.71	20
male	48	No	No	Yes	25	4.47	2.03	4.86	4.12	2.32	0.77	2.49	0.86	88			male	71	YES	No	Yes	21	3.77	1.34	4.55	3.35	0.93	1.54	1.47	0.34	20
male	48	YES	No	Yes	23	7.31	1.46	4.14	3.32	1.51	0.78	1.98	0.56	87			female	71	YES	No	Yes	23	2.79	1.56	4.02	3.54	1.29	1.61	1.45	0.48	0
male	48	No	No	Yes	23	4.37	3	4.19	4.04	2.18	0.86	2.37	0.81	80			male	72	YES	No	Yes	26	3.01	0.85	2.76	4.22	1.23	1.23	2.53	0.46	30
female	48	No	No	No	20	4.15	1.41	4.87	4.41	2.38	0.96	2.57	0.88	77			male	72	YES	No	Yes	22	7.81	1.6	4.2	4.09	0.85	1.64	2.14	0.31	20
male	48	YES	Yes	Yes	22	6.8	2.48	4.62	3.38	1.21	0.67	2.26	0.45	76			male	73	YES	No	Yes	19	3.58	3.43	3.05	6.25	1.62	0.9	3.24	0.64	30
male	48	No	No	Yes	24	6.5	2.2	4.33	3.56	1.15	1.08	2.23	0.44	70			male	73	No	No	No	20	2.1	2.91	5.57	2.63	0.79	0.91	1.43	0.29	0
male	48	YES	Yes	No	23	4.4	2.1	5.11	4.23	2.32	0.7	1.5	1.32	54			male	75	YES	No	No	28	3.34	1.53	3.71	4.41	0.97	1.45	2.6	0.36	31
male	48	No	No	Yes	22	4.59	1.8	4.22	4.37	1.48	1.23	2.59	0.55	52			male	75	YES	No	No	27	3.54	1.8	5.37	2.93	0.92	1.18	1.41	0.34	20
male	48	YES	Yes	Yes	25	5.16	2.31	4.1	5.29	0.65	1.68	3.37	0.24	50.5			male	75	YES	Yes	No	24	4.83	2.01	4.26	3.36	1.26	1.17	1.72	0.47	20
male	48	YES	No	Yes	24	5.1	2.41	5.25	3.58	1.25	0.71	1.56	1.12	50			male	75	No	No	No	21	4.49	2.34	3.92	3.56	1.34	1.49	1.57	0.5	0
male	48	YES	Yes	Yes	20	4.8	2.4	4.95	3.53	1.67	0.75	2.3	1.02	48			female	77	No	Yes	No	25	3.47	2.72	3.83	2.38	1.06	0.87	1.12	0.39	16
male	48	YES	Yes	Yes	18	4.4	2.3	5.24	4.6	1.43	1.1	2.57	0.84	48			female	78	No	Yes	No	19	3.6	2.6	3.77	3.54	1.51	0.87	2	0.86	30
male	48	是	No	No	28	4.82	1.21	3.76	3.61	1.25	2.64	2.18	0.46	32			female	78	YES	No	No	21	2.65	2.35	4.16	3.68	0.95	1.92	1.41	0.35	0
male	48	YES	No	No	25	3.17	2.45	4.34	5.62	0.95	2.14	3.13	0.35	32			male	79	No	No	No	21	7.62	2.47	3.85	2.43	0.99	1.06	1	0.37	30
male	49	YES	No	Yes	23	6.8	1.59	4.95	5.01	1.88	0.78	3.09	0.82	93			female	80	No	No	No	21	2.71	0.95	3.37	4.18	0.85	1.23	2.64	0.31	30
male	49	YES	No	Yes	30	6.4	1.64	5.55	5.4	2.11	0.7	3	1.13	92			male	80	YES	No	No	27	3.07	0.96	2.56	2.17	0.99	1.06	0.74	0.37	30
male	49	YES	Yes	Yes	23	4.71	2.06	4.51	2.52	1.61	0.61	1.31	0.6	91			female	80	YES	No	No	22	5.38	1.46	3.24	3.45	1.09	1.4	1.65	0.4	25
male	49	No	Yes	Yes	26	6.6	1.84	5.3	3.46	3.05	0.78	4.13	0.8	90			female	81	YES	No	No	25	4	2.68	3.12	4.35	2.1	1.03	2.3	1.02	24
male	49	No	Yes	No	26	7.45	1.96	3.86	4.5	2.71	0.76	3.11	1.04	90			female	81	YES	No	No	20	3.51	2.03	3.92	4.53	3.07	1.02	1.15	0.24	0
male	49	YES	No	No	19	6.89	2	4.62	4.56	1.16	0.88	3.57	0.88	90			male	82	No	No	No	24	1.83	1.83	4.09	4.09	1.08	1.53	2.16	0.4	0
female	49	No	No	Yes	25	6.5	1.7	3.84	5.28	0.77	0.65	2.7	0.5	88			male	83	No	No	No	24	4.45	1.11	4.31	2.67	0.89	0.86	1.48	0.33	30
male	49	YES	No	Yes	23	6.85	1.95	4.3	3.72	1.58	0.89	2.3	0.77	84			male	83	YES	Yes	Yes	23	3.89	2.62	4.67	4.63	1.63	0.99	2.37	0.81	23
male	49	YES	No	Yes	27	6.7	1.93	4.3	5.39	4.1	0.98	2.98	1.33	80			male	83	No	No	Yes	26	3.75	1.18	3.81	3.78	0.85	1.36	2.11	0.31	20
male	49	No	Yes	Yes	25	6.88	2.2	5.37	4.26	1.17	0.66	1.69	0.87	80
male	49	YES	No	No	24	7.25	1.4	3.74	3.63	1.5	0.98	2.1	0.56	80
male	49	YES	No	Yes	24	3.2	1.1	5.06	4.58	2.5	1.14	3.12	1	70
male	49	No	Yes	No	21	5.09	2.37	4.42	5.21	5.03	0.91	2.44	1.86	60
male	49	YES	No	Yes	21	5.57	1.82	4.33	3.42	2.66	0.88	1.56	0.98	48
male	49	YES	No	No	24	4.5	2.54	5.17	3.87	1.28	1	2.34	0.55	44
male	49	No	No	Yes	24	8.33	3.01	4.57	4.07	1.25	1.13	2.48	0.46	40
male	50	No	No	No	26	3.63	2.16	4.52	4.55	1.02	0.84	3.33	0.38	99
male	50	YES	No	Yes	23	7	1.95	5.06	4.75	2.77	0.7	3.69	1.29	98
female	50	YES	No	Yes	26	7.1	1.72	3.83	5.31	0.98	0.82	3.66	0.45	96
female	50	YES	No	No	26	9.85	2.4	4.75	6	1.19	0.7	3.48	0.96	95
male	50	YES	No	Yes	22	10.92	1.81	5.11	6.34	4.91	1.27	3.25	1.82	90
male	50	No	No	No	31	4.88	1.95	4.41	3.94	1.55	0.88	4.4	0.95	86
male	50	YES	No	No	24	8.36	3.14	4.97	4.8	1.83	1.03	3.09	0.68	79
female	50	YES	No	No	19	2.39	2.15	3.57	4.98	2.23	1.15	3	0.83	65
male	50	YES	Yes	Yes	26	5.9	2.2	4.86	3.1	2.02	1.01	2.43	1.57	64
male	50	No	No	Yes	20	5.77	3.37	5.42	5.37	3.39	0.86	3.26	1.25	60
male	50	YES	Yes	Yes	23	4.9	2.29	3.98	4.1	1.01	0.94	2.2	0.59	52
male	50	YES	Yes	Yes	28	5	2.4	6.15	4.23	1.25	1.05	2.7	0.7	50
male	50	No	Yes	Yes	18	4.59	2.31	4.1	4.6	1.12	0.94	2.15	0.32	50
female	50	YES	Yes	No	21	4	2.02	3.75	4.9	1.79	0.98	2.75	1.06	48
female	51	YES	Yes	No	21	6.99	1.72	5.43	5.42	3.37	0.68	3.48	1.5	100
male	51	No	No	Yes	23	10.15	2.47	5.11	4.4	2.45	0.74	2.75	0.91	90
male	51	YES	Yes	Yes	24	6.6	1.93	4.41	4.09	1.37	0.88	2.19	0.83	86
male	51	YES	Yes	Yes	24	8.56	2.85	3.15	6.09	2.87	1.15	3.88	1.06	85
male	51	YES	No	Yes	19	6.84	1.71	3.94	3.87	0.9	0.89	2.65	0.33	84
male	51	YES	No	No	24	7.14	1.82	4.19	3.73	1.43	0.81	2.39	0.53	82
male	51	No	Yes	No	23	5.9	1.65	4.44	4.89	0.87	0.85	2.3	0.58	80
male	51	No	Yes	Yes	25	7.02	2.06	5.29	4.59	1.24	0.8	1.92	0.42	80
male	51	YES	No	No	29	3.96	0.94	4.4	4.78	6.59	0.68	1.66	2.44	80
male	51	YES	Yes	Yes	23	5.3	2.02	4.28	3.95	1.58	0.75	1.73	0.8	62
male	51	No	Yes	No	26	5.84	2.27	3.95	2.97	1.3	0.72	1.65	0.54	60
male	51	No	No	Yes	22	3.23	1.24	4.18	3.86	1.33	1.11	2.26	0.49	52
male	51	YES	Yes	Yes	22	4.78	2.4	4.82	3.59	1.38	0.86	2.04	0.66	48
female	51	YES	No	Yes	22	3.25	1.79	3.24	4.6	1.97	1.37	2.5	0.73	46
male	51	YES	Yes	Yes	25	4.3	2.41	4.4	4.9	2.1	1.24	2.99	0.85	42
male	51	YES	No	Yes	23	4.8	2.4	4.36	3.99	2.06	1	2.38	1.72	40
male	51	YES	No	No	27	6.75	1.25	4.22	4.17	1.31	1.45	2.24	0.48	39
female	51	YES	No	No	21	4.23	3.02	3.74	3.8	0.97	1.23	2.59	0.84	36
male	51	YES	No	No	21	6.24	2.93	4.56	3.52	1.48	0.94	2.03	0.55	36
male	51	No	No	Yes	22	6.57	1.86	4.48	4.35	2.1	1.03	2.3	1.02	35
male	52	No	Yes	Yes	22	7	1.7	4.44	4.59	3.1	0.58	4.5	0.96	130
female	52	No	No	No	22	5.75	0.75	4.7	4.34	0.78	0.89	2.15	0.89	98
female	52	YES	No	No	21	2.24	0.62	3.36	2.46	1.86	0.31	1.46	0.69	94
male	52	No	Yes	No	24	7.3	2.1	5.04	4.58	1.37	0.66	3.2	0.51	93
male	52	No	No	Yes	26	5.69	1.54	4.82	5.2	1.22	0.7	3.18	0.47	92
male	52	No	Yes	No	22	7.3	2.1	4.72	4.06	1.37	0.86	3.16	0.56	90
male	52	No	No	No	27	6.9	1	3.89	4	1.45	1.17	2.29	0.54	88
male	52	YES	Yes	Yes	26	5.8	1.89	4.91	3.99	0.88	0.85	2.16	0.52	80
male	52	YES	Yes	Yes	29	6.88	2.21	5.07	3.56	1.26	0.64	1.59	0.73	80
male	52	No	No	No	23	9.17	1.56	5.83	3.53	1.41	1.11	1.9	0.52	80
male	52	YES	Yes	Yes	25	4.5	2	5.05	5.41	1.42	0.9	3.98	0.53	80
male	52	YES	No	No	20	6.1	2.1	5.25	4.46	1.35	0.79	2.55	0.49	78
male	52	YES	Yes	Yes	24	5.4	2.56	3.4	3.82	1.49	1	2.53	0.33	50
female	52	YES	Yes	No	26	4.2	2.34	4.41	3.52	1.09	0.84	1.91	0.34	44
male	52	YES	No	Yes	26	3.39	1.11	4.63	3.5	1.11	0.9	1.78	0.61	39
male	52	No	Yes	Yes	22	4.6	2.5	4.38	4.63	1.33	0.96	2.1	0.56	36
male	53	YES	Yes	No	26	9.12	0.62	2.67	3.87	1.28	1.05	2.26	0.61	120
male	53	No	No	Yes	23	11.76	1.26	5.5	4.68	1	1.18	3.13	0.37	102
male	53	YES	No	Yes	29	6	1.4	4.15	6.1	1.24	0.85	4.7	0.56	100
male	53	No	Yes	No	26	6.64	1.38	5.06	6.7	1.6	1.12	4.99	0.59	100
male	53	YES	No	Yes	27	6.82	0.88	4.22	5.09	2.24	1.07	3.19	0.83	100
female	53	No	Yes	No	28	6	1.45	4.95	6.39	2.73	0.8	3.62	1.23	98
male	53	No	Yes	Yes	26	7.3	1.74	4.93	4.25	2.18	0.88	3.29	1.06	90
male	53	No	Yes	Yes	25	7.1	2	4.64	4.04	2.4	0.5	1.93	1.17	89
male	53	No	No	No	22	6.14	1.9	4.18	4.23	1.65	0.76	2.86	0.61	84
male	53	YES	Yes	Yes	26	6.55	1.9	3.57	4.36	2.72	0.75	2.43	0.94	80
male	53	No	No	No	23	4.45	1.52	3.99	3.39	1.69	0.6	1.96	0.63	80
male	53	No	No	No	26	9.76	3.51	4.59	4.56	1.7	0.78	3.15	0.63	80
female	53	No	No	No	25	4.18	1.71	4.54	6	1.79	1.08	4.26	0.66	80
male	53	YES	No	Yes	23	8.85	1.33	4.11	3.21	0.72	1.13	1.81	0.27	80
male	53	No	No	No	23	5.88	2.17	4.71	5.28	1.5	1.19	3.54	0.56	69
female	53	No	Yes	Yes	26	5.8	2.31	3.89	3.57	0.99	0.75	1.69	0.69	56
male	53	No	No	Yes	24	5.4	2.14	3.9	4.98	1.15	0.75	1.68	1.89	56
male	53	YES	No	No	21	5.03	2.38	5.24	4.33	0.93	0.8	1.76	0.06	50
female	53	YES	Yes	No	29	4.2	2.08	3.53	5.62	1.59	1.32	3.71	0.59	50
male	53	YES	No	Yes	25	5	2.8	5.05	4.68	2.01	0.92	2	0.25	36
male	54	No	No	Yes	23	5.42	1.2	3.22	6.11	0.88	0.65	3.9	1.04	120
male	54	No	No	No	25	6.47	1.72	4.03	4.79	1.62	0.59	3.6	0.6	100
male	54	YES	No	Yes	19	10.28	1.69	4.96	4.35	1.45	0.91	2.9	0.54	98
male	54	YES	Yes	No	31	7.19	1.8	4.82	4.7	2.24	0.9	2.97	0.83	88
male	54	YES	No	Yes	24	3.37	1.09	5.19	3.41	1.77	0.54	2.22	0.65	88
male	54	No	Yes	Yes	27	7.5	2.14	4.49	5.96	1.9	1.06	3.71	0.85	84
male	54	No	No	Yes	21	5.95	2.06	4.95	4.89	0.56	0.6	3.18	1.68	82
male	54	No	No	Yes	21	7	2.05	4.74	4.25	1.46	0.83	2.21	0.8	80
male	54	YES	No	Yes	23	6.1	2.21	4.27	2.86	1.06	0.54	1.24	0.91	66
male	54	YES	Yes	Yes	24	4	2.41	4.48	3.19	0.85	0.95	2.18	0.67	41
female	54	YES	No	No	25	2.82	1.75	4.27	3.56	1.68	1.04	1.9	0.62	39
female	54	是	是	No	22	5.72	1.48	3.84	4.35	1.21	1.29	2.61	0.45	34
female	54	YES	No	No	26	4.08	1.68	3.8	3.86	1.55	0.95	2.28	0.6	34
female	54	YES	No	No	26	3.83	2.73	5.05	3.51	2.74	0.84	1.66	1.01	32
female	55	No	Yes	Yes	24	6.99	1.85	5.25	5.8	0.89	0.63	2.86	0.51	94
male	55	YES	No	Yes	20	7.6	2.19	5.11	5.48	2.67	0.89	3.38	0.91	88
male	55	YES	No	No	23	3.02	1.34	5.04	4.96	1.71	1.08	3.25	0.63	88
male	55	No	No	Yes	22	6.99	1.22	3.85	4.45	0.87	1.33	2.31	0.32	82
male	55	No	Yes	No	26	6.82	1.9	4.02	4.99	2.66	0.89	2.81	0.99	80
male	55	YES	Yes	Yes	25	5.9	2.02	4.02	4.16	1.21	0.7	2.65	0.51	80
male	55	No	Yes	No	20	7.02	2	5.04	4.65	0.85	0.88	2.55	0.92	80
male	55	No	No	Yes	23	6.41	1.91	4.98	4.74	1.77	1	3.09	0.65	80
male	55	No	No	Yes	24	5.03	1.64	3.84	3.77	1.31	0.8	2.49	0.48	80
male	55	YES	No	No	23	6.5	2.09	3.56	4.59	0.68	0.84	2.37	0.22	72
male	55	YES	No	Yes	20	5.45	2.28	5.56	4.54	2.7	1.03	2.52	0.99	60
male	55	YES	No	No	21	4.68	2.2	4.16	3.48	0.97	0.95	2.16	0.19	54
female	55	YES	Yes	Yes	21	4.8	2.41	4.34	3.26	2.44	1	2.38	1.12	48
male	55	YES	No	Yes	29	4.6	2.56	4.96	3.28	1.64	0.71	1.56	0.63	46
male	55	YES	No	No	19	3.64	2	3.94	3.51	1.9	0.98	1.9	0.78	42
male	55	YES	Yes	Yes	23	4	2.5	4.04	4.07	1.02	0.97	1.89	0.5	36
male	55	YES	No	Yes	21	3.61	2.42	4.3	3.44	1.93	1.03	2.3	1.02	36
female	55	No	Yes	No	26	4	2.69	3.91	4	0.81	0.94	2.05	0.57	32
male	55	YES	Yes	Yes	22	3.4	2.06	4.18	4.68	0.94	0.99	2.73	0.65	32
male	55	YES	Yes	Yes	22	3.4	2.06	4.18	4.68	0.94	0.88	1.58	0.65	32
male	55	YES	Yes	Yes	24	6.32	2.24	5.05	3.93	1.03	1.61	1.99	0.38	32
male	56	No	No	No	19	6.58	0.91	4.11	4.36	1.56	0.83	2.95	0.58	107
female	56	No	Yes	No	23	6.1	1.7	4.44	4.89	0.56	0.6	3.18	1.68	98
male	56	YES	No	No	23	3.71	0.86	4.55	6.23	1.77	0.72	3.58	0.59	90
male	56	YES	No	No	24	4.71	1.2	4.21	4.13	0.87	0.8	3.01	0.32	90
female	56	No	Yes	Yes	23	6.6	1.85	4.16	5.2	0.89	0.7	2.72	0.25	89
male	56	YES	No	No	22	7.3	2.16	3.25	4.41	0.54	0.76	2	0.59	80
male	56	YES	Yes	Yes	27	6.65	2.13	5.29	3.99	1.06	0.85	1.81	0.65	78
female	56	No	Yes	No	19	6.2	2.12	3.79	4.32	2.34	0.96	2.38	0.68	70
male	56	YES	Yes	Yes	25	5.6	2.03	5	4.3	1.74	0.9	2.24	0.83	66
male	56	YES	No	No	25	5.69	2.1	4.51	4.91	2.38	1.09	3.03	0.64	64
male	56	YES	Yes	Yes	25	6.8	2.5	4.39	2.75	0.89	0.64	1.49	0.32	64
male	56	YES	Yes	Yes	21	5.89	2.2	4.69	3.26	2.2	0.61	2	0.75	61
male	56	No	No	No	26	7.71	1.11	4.85	3.61	0.98	0.98	1.26	0.56	60
male	56	YES	Yes	Yes	25	4.5	2.45	5.67	3.45	0.89	1.04	2.65	1.34	38
male	56	YES	Yes	Yes	27	4	2.46	4.84	3.26	2.02	0.88	1.58	1.31	33
male	57	YES	No	Yes	27	2.5	0.55	5.44	6.2	1.76	0.71	4	0.89	105
male	57	No	Yes	No	24	7.3	2.1	4.98	5.39	1.41	0.72	3.41	0.64	90
male	57	YES	Yes	Yes	21	6	1.65	4.6	5.48	0.95	0.63	2.23	0.6	88
female	57	No	Yes	No	19	7.25	2.16	4.67	4.31	1.05	0.78	2.06	0.61	80
male	57	No	No	Yes	23	6.52	2.12	5.01	5.39	1.46	1.11	3.74	0.54	80
male	57	YES	No	Yes	20	3.01	1.36	4.62	4.44	1.78	0.76	3.02	0.66	80
female	57	No	Yes	No	22	5.62	2.12	4.46	3.17	1.36	0.77	1.79	0.76	62
male	57	YES	Yes	Yes	29	6	2.36	4.6	2.85	2.23	0.76	1.76	0.94	56
male	57	YES	No	Yes	26	4.5	2.1	6.11	4.2	2.04	0.88	2	1.08	52
male	57	YES	Yes	Yes	30	4.6	2.56	5.42	3.41	1.95	0.78	1.75	0.65	42
male	57	YES	No	Yes	20	3.58	2.06	3.93	3.61	2.17	0.84	1.89	0.82	42
female	57	YES	No	No	24	2.49	1.01	3.56	5.79	2.28	1.62	3.33	0.84	35
male	58	No	No	No	23	11.38	2.33	4.51	6.66	2.26	1.02	4.8	0.84	100
male	58	No	No	No	20	8.69	1.28	4.36	4.59	1.88	1.02	2.87	0.7	98
male	58	No	Yes	Yes	22	6.92	1.98	4.57	4.56	1.82	0.81	2.26	1.06	80
male	58	YES	Yes	Yes	24	5.16	2.31	4.1	2.51	1.09	0.69	1.57	0.71	60
male	58	YES	No	No	26	5.58	1.71	4.58	4.34	1.19	1.44	2.46	0.44	42
male	58	YES	Yes	Yes	24	3.58	2	4.5	3.45	0.98	0.96	1.7	1	40
male	59	No	No	No	23	10.53	0.95	4.94	4.55	2.52	0.84	2.78	0.93	140
male	59	YES	No	Yes	27	8.9	1.69	4.62	4.64	1.28	0.91	3.26	0.47	98
male	59	No	Yes	Yes	24	6.99	2	4.78	3.8	0.88	0.782	2	0.81	84
male	59	YES	Yes	Yes	21	5.02	2.89	3.7	5.24	2.35	0.94	3.27	0.8	80
male	59	YES	Yes	Yes	28	2.68	1.04	4.43	3.83	2.98	0.7	2.03	1.1	80
male	59	YES	Yes	Yes	23	5.72	1.58	4.93	4.15	2.41	0.88	2.38	0.89	80
male	59	No	Yes	No	28	5	2.59	4.73	6.8	2.71	1	4.8	1	77
male	59	No	No	Yes	21	3.9	2.23	3.54	4.31	1.12	1.14	2.76	0.41	64
male	59	No	Yes	Yes	25	2.63	1.94	5.02	3.66	1.96	0.51	2.42	0.73	60
male	59	No	No	Yes	28	6.48	2.7	4.85	4.16	2.09	0.98	2.41	0.77	50
male	59	YES	Yes	Yes	22	3.3	2.03	4.22	3.71	1.64	0.85	1.9	0.87	36
male	59	YES	No	No	24	6.98	1.51	4.09	4.34	2.17	0.98	0.76	0.52	32
male	60	YES	No	Yes	23	5.934	1.38	5.5	6.58	1.13	0.69	4.26	1.15	112
male	60	YES	No	No	20	4.81	3.22	4.78	4.3	1.97	0.65	2.92	0.73	98
male	60	YES	No	Yes	31	6.825	1.75	3.71	5.94	1.71	0.88	3.2	1.11	91
female	60	YES	No	No	20	6.28	1.26	4.48	5.38	1.5	1.33	3.5	0.56	88
female	60	YES	No	No	22	6.83	1.72	3.42	5.62	2.06	1.2	3.66	0.76	84
male	60	No	No	No	24	6.27	2.03	4.6	4.6	1.83	0.87	3.05	0.68	82
male	60	YES	No	No	22	7	1.98	3.99	3.95	0.85	0.81	2.34	0.5	80
male	60	No	Yes	No	22	6.6	1.9	3.79	3.99	1.71	0.83	2.36	0.45	80
male	60	YES	No	Yes	20	5.9	1.9	4.75	5.58	1.13	1.06	3.02	0.88	80
male	60	YES	No	Yes	26	8.77	2.31	4.18	5.17	1.24	1.25	3.46	0.46	80
female	60	YES	Yes	No	25	5.25	1.89	3.24	7.89	2.94	1.72	5.08	1.09	72
male	60	YES	Yes	Yes	22	6.71	1.65	4.64	3.94	1.39	0.68	1.56	0.77	70
female	60	No	Yes	No	22	6.4	2.2	3.63	4.96	1.35	0.82	2.02	1.04	69
female	60	No	Yes	No	21	5.57	2.98	3.64	3.43	1.14	0.56	2.45	0.42	60
male	60	YES	Yes	No	21	3.6	2.03	4	4.03	1.87	0.66	2.68	0.69	60
male	60	YES	Yes	Yes	28	4.2	2.42	4.33	3.57	1.14	0.76	1.65	0.89	42.5
male	60	YES	No	Yes	23	6.94	1.5	5.03	3.22	1.45	0.94	1.74	0.54	35
male	60	No	No	No	25	3.66	1.97	4.34	3.9	1.74	1.07	2.19	0.64	32
male	61	No	No	Yes	31	12.91	0.98	5.11	3.03	1.09	0.9	2.26	0.59	130
male	61	No	No	Yes	26	8.68	1.09	4.39	5.77	1.19	1.13	4.2	0.44	120
female	61	YES	No	Yes	31	6.6	1.74	4.53	4.78	0.69	0.66	3.9	0.64	100
male	61	No	Yes	No	24	6.32	1.54	4.19	3.58	2.16	0.65	3.47	0.96	100
male	61	No	Yes	Yes	24	6.45	1.68	3.75	5.23	1.47	0.64	3.15	0.52	98
male	61	YES	No	Yes	23	15.4	1.42	5.03	5.47	6.23	1.22	1.94	2.31	94
male	61	No	No	Yes	24	7	3.11	4.26	4.71	1.06	1.09	3.23	0.39	82
male	61	No	No	Yes	24	6.2	2.01	4.79	4.06	1.32	0.94	2.41	0.25	78
female	61	YES	No	No	26	6.4	2.21	5.08	4.25	2.59	0.9	2.33	0.86	70
female	61	YES	No	Yes	25	5.4	2.12	4.6	4.58	0.84	1	2.58	2.51	64
male	61	YES	Yes	Yes	25	4	1.8	4.03	3.78	1.47	0.95	2.03	0.52	50
male	61	YES	Yes	Yes	25	3.6	2.2	5	4.53	1.45	1.04	2.56	0.74	47
male	61	No	Yes	Yes	22	4.9	2.48	4.5	2.84	1.13	0.87	2.31	0.65	40
male	61	No	No	No	26	2.56	0.83	2.89	5.92	0.81	1.65	3.97	0.3	40
female	61	No	No	Yes	24	4.02	2.54	4.31	3.87	1.28	1.05	2.26	0.61	32
male	61	YES	No	No	22	3.39	1.36	3.97	2.12	1.23	1	1.8	0.69	32
female	62	No	Yes	No	24	3.8	0.95	4.83	5.3	0.85	0.82	3.33	0.85	90
male	62	YES	No	Yes	25	6.6	1.9	4.66	4.77	1.2	1.01	2.98	0.44	85
male	62	YES	No	Yes	26	7.36	2.14	4.66	6.45	1.48	0.87	3.11	0.73	84
male	62	No	No	No	30	5.55	2.19	4.22	4.15	1.88	0.7	2.74	1.12	80
male	62	No	No	No	21	4.73	1.69	4.72	5.19	1.36	1.05	3.09	0.49	74
male	62	No	No	No	25	3.55	1.36	4.57	4.46	1.8	0.98	2.11	1.07	52
male	62	YES	No	No	23	4.9	2.3	4.51	3.4	1.55	0.8	1.99	0.84	50
male	62	No	No	Yes	30	5.2	2.3	4.63	3.86	1.55	0.95	2.28	0.6	46
male	62	YES	No	Yes	26	4.29	1.3	4.23	4.13	1.53	1.06	2.5	0.57	46
male	62	YES	Yes	Yes	24	7.72	1.97	4.73	3.41	1.85	0.83	1.9	0.68	39
male	62	YES	Yes	Yes	27	4.1	2.54	3.97	2.61	1.45	0.99	2.35	0.88	32
male	62	YES	Yes	Yes	24	4.2	2.61	4.2	4.64	1.24	1.1	2.46	1.08	32
male	62	No	No	Yes	21	4.02	2.55	4.71	3.85	1.72	1.04	2.35	0.44	32
male	62	No	No	No	24	4.36	2.05	4.29	3.79	0.93	1.38	2.07	0.34	32
female	63	No	No	No	20	6.78	0.47	3.24	3.16	1.31	0.48	2.2	0.48	180
female	63	YES	Yes	Yes	23	7.5	1.84	4.37	5.23	1.17	0.6	3.39	0.62	100
male	63	No	Yes	Yes	27	7	1.95	3.88	5.45	2.82	0.7	3.69	0.49	98
male	63	No	No	Yes	23	8.78	2.4	4.8	5.39	1.41	0.72	3.41	0.64	95
male	63	No	No	Yes	20	7.5	2.21	4.63	4	0.92	0.7	3	0.83	90
male	63	No	No	No	28	4.72	1.72	4.39	3.65	0.91	0.95	2.36	0.34	90
male	63	YES	Yes	No	23	4.87	0.93	4.14	2.81	0.98	0.63	2.86	0.51	90
male	63	YES	No	No	23	7.98	1.88	5.13	4.93	1.56	1.03	2.52	0.99	88
male	63	YES	Yes	No	23	7.6	2.18	4.52	4.32	0.98	0.98	2.18	1.17	86
male	63	YES	No	Yes	24	5.68	2.26	4.91	4.59	1.4	0.58	2.84	0.61	84
male	63	No	Yes	No	26	5.98	1.86	4.36	5.27	0.86	0.85	3.21	0.46	84
male	63	No	Yes	Yes	21	6.6	1.851	5.24	4.68	1.64	0.95	2.86	1.48	80
male	63	No	Yes	No	24	7.2	2.06	4.17	5.19	1.36	1.05	3.09	0.49	80
male	63	No	Yes	Yes	25	6.3	2.03	4.42	4.39	1.77	0.89	2.84	0.36	80
male	63	No	No	Yes	23	6.7	1.89	4.26	4.53	1.48	0.94	2.53	0.76	80
male	63	YES	No	No	23	5.27	1.64	3.91	3.85	0.63	0.81	2.81	0.23	80
male	63	YES	No	Yes	21	4.08	1.89	4.39	5.07	2.45	0.83	3.33	0.91	80
male	63	YES	No	Yes	26	8.35	1.55	4.03	2.91	1.19	0.87	1.6	0.44	80
male	63	YES	Yes	Yes	24	4.84	1.17	2.97	3.64	2.2	0.79	2.04	0.81	80
male	63	YES	Yes	Yes	28	6.5	1.86	4.45	5.23	1.85	0.9	2.41	0.61	78
male	63	No	No	Yes	24	5.68	2.26	4.91	4.59	1.4	1	2.84	0.61	64
male	63	No	No	No	24	4.04	1.91	4.29	4	1.18	0.71	2.85	0.44	60
female	63	YES	No	No	28	4.24	2.26	4.21	6.19	1.66	1.28	4.3	0.61	60
male	63	No	No	Yes	20	5.6	2.26	4.43	3.29	1.09	0.84	1.76	0.72	56
male	63	No	No	No	24	4.32	1.43	4.54	3.88	1.84	1.21	1.99	0.68	52
female	63	YES	No	No	27	5.17	1.39	4.81	4.23	2.32	0.7	1.5	1.32	52
male	63	YES	No	Yes	23	3.9	1.8	5.7	3.03	2.16	1.01	2.38	1.02	50
male	63	YES	Yes	Yes	26	5.23	2.5	4.58	2.09	0.98	1.04	2.41	1.75	47
male	63	No	No	Yes	25	3.89	2.04	4.57	3.45	1.49	0.95	2.18	0.6	40
male	63	YES	Yes	Yes	25	3.89	2.04	4.57	3.45	1.49	0.94	2.06	0.6	40
male	63	No	No	No	30	4.17	1.23	4.53	2.96	0.74	1.07	1.62	0.27	36
male	63	YES	Yes	No	26	3.5	2.14	4.23	2.91	1.44	0.85	2.15	0.89	35
male	63	YES	Yes	No	26	3.5	2.14	4.23	3.25	1.44	0.89	2.15	0.89	35
male	63	YES	No	Yes	23	4	2.5	3.27	4.21	1.39	1.06	2.73	0.41	32
male	63	No	Yes	No	20	7.98	1.61	4.65	4.38	1.12	1.6	2.37	0.41	32
male	64	YES	Yes	No	26	5.9	0.45	4.06	2.97	1.72	0.87	1.46	0.64	100
male	64	YES	No	No	26	12.29	1.68	4.37	4.16	1.53	1.06	2.53	0.57	96
male	64	YES	No	Yes	21	6.7	2.3	4.47	3.14	1.75	0.58	2.79	0.75	90
female	64	No	No	Yes	26	7.9	2.2	3.94	5.14	1.76	0.9	3.11	0.4	86
male	64	No	No	Yes	20	6.21	1.22	4.32	3.19	0.96	0.82	2.01	0.36	86
female	64	YES	Yes	No	21	10.23	2.07	4.44	4.56	2.05	1.12	2.77	0.76	84
male	64	YES	No	No	27	5	1.05	3.89	4.64	0.96	1.24	3.04	0.36	82
female	64	YES	No	No	20	5.4	1.55	4.24	5.75	5.94	1.2	3.46	1.09	80
female	64	No	No	No	23	3.35	1.22	3.68	3.99	1.3	0.58	2.15	0.65	80
male	64	YES	Yes	No	25	6.9	1.89	4.25	4.11	2.6	0.9	2.25	0.76	76
male	64	YES	Yes	Yes	26	6.4	2.06	3.77	6	1.15	0.81	1.74	0.55	75
male	64	YES	No	Yes	22	6.58	2.09	5.16	4.56	2.12	0.94	2.59	0.98	74
male	64	YES	No	Yes	23	7.4	2.56	5.17	4.5	2.23	1.02	2.51	0.67	69
female	64	YES	No	Yes	27	6.3	2.26	3.89	3.33	1.06	0.72	1.74	0.6	68
male	64	No	Yes	Yes	21	4.8	1.9	3.87	3.43	0.98	0.76	1.59	0.4	56
male	64	YES	No	Yes	21	5	2.3	4.66	4.8	1.37	0.94	2.4	0.69	52
male	64	YES	Yes	Yes	26	4.9	2.3	4.26	4.25	1.42	1.14	2.5	0.54	50
female	64	YES	Yes	Yes	21	4.6	2.34	4.65	4.95	1.74	0.8	1.56	0.89	48
male	64	No	No	Yes	23	5.2	2.45	4.63	3.8	0.7	0.95	2.19	0.38	48
female	64	YES	Yes	No	20	4.5	2.86	3.83	4.36	2.06	0.85	1.55	1.66	36
male	64	No	Yes	No	21	3.5	2.58	3.9	4.38	0.97	1.33	2.69	0.36	36
male	64	YES	Yes	No	26	4.55	1.53	3.21	3.47	1.82	1.02	1.78	0.67	35
female	64	YES	Yes	No	24	3.43	1.02	4.22	3.14	3.29	0.7	1.22	1.22	33
male	64	YES	Yes	Yes	24	4	2.51	4.93	3.78	1.49	0.96	3.28	0.61	32
male	64	YES	Yes	Yes	24	4	2.51	4.93	3.47	1.49	0.98	3.28	0.61	32
male	65	No	Yes	Yes	22	6.1	1.42	3.59	5.69	0.82	0.66	4.9	0.5	125
male	65	No	Yes	Yes	23	5.1	1.2	4.94	6.5	1.13	0.65	4	0.6	120
male	65	YES	No	Yes	24	5.6	1.42	3.9	5.18	0.92	0.6	3.95	0.69	108
female	65	No	No	No	26	6.88	0.99	4.01	4.89	1.68	1.12	3.15	0.62	99
male	65	No	Yes	Yes	26	6.88	1.89	4.93	3.48	2.45	0.63	3.15	1.99	96
male	65	YES	No	Yes	22	3.87	0.9	3.04	5.59	2.2	0.86	3.36	1.27	92
male	65	YES	Yes	Yes	28	6.3	1.65	4.19	5.29	1.46	0.85	3.65	0.65	90
male	65	YES	No	No	22	6.6	1.84	2.98	4.9	1.06	0.81	3.26	0.71	90
male	65	YES	Yes	Yes	25	7.64	2.2	4.5	4.12	2.59	0.88	2.29	1.15	90
male	65	No	No	No	19	2.72	1.05	3.65	3.89	1.34	0.75	2.64	0.5	90
female	65	YES	Yes	No	21	4.35	1.5	4.93	5.35	2.08	0.82	3.76	0.77	88
male	65	No	No	No	24	3.73	1.29	3.93	4.8	1.04	0.8	3.43	0.57	85
male	65	YES	Yes	Yes	25	4.46	0.6	4.16	5.39	3.04	1.35	2.92	1.12	85
male	65	YES	Yes	Yes	29	6.84	1.96	5.05	5.53	2.44	1.05	3.58	0.85	84
male	65	YES	Yes	Yes	26	7.4	2.13	4.72	4.82	1.14	0.82	2.79	0.71	83
male	65	No	No	Yes	22	7.28	1.3	4.69	3.87	1.38	1.1	2.26	0.51	82
male	65	YES	Yes	No	27	7.1	1.98	4.46	4.58	7.43	0.84	2.69	3.23	81
male	65	YES	No	Yes	23	5.98	1.65	5.31	4.8	1.04	0.89	2.75	0.58	80
male	65	YES	Yes	Yes	21	3.12	1.03	3.95	5.64	0.99	0.58	2	0.89	80
male	65	No	Yes	Yes	21	7.1	2.1	4.11	4.2	2.85	0.91	2.35	0.5	80
female	65	No	No	No	30	7	2.47	4.45	5.34	1.75	1.03	3.66	0.65	80
female	65	YES	Yes	No	20	3.06	1.54	3.81	5.27	1.94	0.78	3.77	0.72	80
male	65	YES	No	Yes	25	6.62	2.13	4.36	4	1.38	0.7	1.75	0.79	78
female	65	No	No	Yes	26	6.5	1.87	4.95	4.1	1.25	0.86	2.28	0.64	76
male	65	YES	No	Yes	22	6.11	1.56	4.14	3.6	1.45	0.91	2.15	0.54	76
male	65	YES	Yes	Yes	26	6.48	1.77	4.58	4.9	1.94	1.26	2.92	0.72	74
male	65	YES	No	Yes	24	6	2.15	4.68	3.64	0.9	0.91	2.18	0.32	64
female	65	YES	Yes	No	20	3.78	1.2	3.98	4.84	1.77	1.24	2.95	0.65	55
male	65	YES	No	Yes	21	1.8	0.8	4.44	4.13	1.18	0.77	1.68	0.97	54
female	65	YES	No	No	21	4.3	3.2	4.14	4.22	1.3	1.19	2.55	0.48	52
male	65	YES	No	No	19	2.56	1.2	4.75	3.66	1.19	0.81	1.8	0.56	50
male	65	YES	Yes	Yes	22	3	1.2	4.72	3.93	1.06	0.74	1.65	0.91	46
female	65	YES	Yes	No	26	2.98	1.73	4	3.69	1.76	1.01	2.03	0.65	40
female	65	YES	No	No	20	5.43	2.06	3.46	3.97	2.59	1.14	1.87	0.96	38
male	65	No	No	Yes	22	3.98	2.5	4.37	2.73	1.02	0.85	1.89	0.8	32
male	66	No	No	No	20	4.51	0.81	4.1	3.97	1.38	0.63	2.86	0.51	104
male	66	No	Yes	Yes	26	5.42	1.32	4.07	6.45	0.81	0.68	3.67	0.38	100
female	66	No	Yes	No	20	9.3	1.39	3.55	4.46	1.35	0.79	2.55	0.49	100
male	66	YES	No	No	24	10.54	1.3	4.49	4.79	2.09	1.2	2.82	0.77	98
male	66	No	No	No	22	4.88	1.25	4.46	4.55	2.1	0.85	2.92	0.78	88
female	66	No	Yes	No	22	6.74	1.86	4.76	5.24	2.35	0.94	3.27	0.8	86
male	66	No	Yes	Yes	24	7.315	2.09	6.2	4.67	1.39	0.9	3.26	0.37	86
male	66	No	No	Yes	20	6.85	1.97	4.63	5.23	0.5	0.89	3.2	0.63	86
male	66	YES	No	Yes	29	5.26	1.8	4	3.93	1.1	0.69	2.83	0.41	84
male	66	No	Yes	No	24	7.62	2.12	4.88	6.25	2.25	0.86	2.68	0.67	80
male	66	YES	Yes	Yes	24	6.84	2	4.33	5.01	3.75	0.91	2.68	1.25	80
male	66	YES	No	Yes	23	6.59	1.98	3.91	3.84	2.32	0.71	2.1	0.73	80
male	66	No	No	Yes	26	5.08	2.14	4.64	4.99	1.45	1.11	3.34	0.51	80
female	66	No	No	Yes	22	7.25	2.4	5.5	4.2	1.11	0.89	2.26	0.69	76
female	66	YES	No	No	23	3.08	1.76	4.37	4.37	1.56	0.98	2.81	0.58	72
male	66	YES	No	Yes	20	6.9	2.31	4.67	4.56	1.4	1.12	1.55	0.69	70
male	66	No	Yes	No	26	6.25	2.3	3.96	2.97	1.35	0.72	1.72	0.57	66
female	66	No	No	Yes	25	6.3	2.23	3.71	3.89	1.5	0.78	1.9	0.63	64
male	66	YES	No	Yes	19	6	2.3	4.52	4.52	2.24	0.67	1.52	1.72	60
male	66	YES	Yes	Yes	27	5.8	2.34	4.55	3.95	2.12	0.8	1.85	1.05	56
male	66	YES	Yes	No	23	6.45	2.6	4.46	4.26	1.44	0.75	1.73	0.61	56
female	66	YES	Yes	No	21	4	2.35	4.02	3.87	1.42	0.86	1.79	0.79	45
male	66	YES	Yes	Yes	21	3.69	2.38	4.14	3.36	1.03	0.8	1.58	0.68	44
male	66	YES	Yes	Yes	24	3.5	1.6	6.3	2.74	2.65	0.9	2.1	1.12	36
male	66	YES	Yes	Yes	24	3.5	1.6	6.3	2.74	2.65	0.98	2.2	1.12	36
female	66	YES	No	No	26	7.27	1.4	6.44	2.8	0.71	1	1.54	0.26	34
male	66	YES	Yes	No	27	3.98	2.46	5.84	3.95	1.58	0.81	1.73	0.8	32
male	66	YES	Yes	No	27	3.98	2.46	5.84	3.95	1.58	0.84	1.73	0.8	32
male	67	YES	Yes	Yes	22	6.25	2.73	3.85	3.92	1.52	0.79	2.57	0.56	104
male	67	No	No	No	24	4.21	1.08	4.15	5.39	1.41	0.72	3.41	0.64	100
female	67	YES	No	No	26	9.25	1.37	4.84	3.5	1.88	0.88	1.92	0.7	90
male	67	YES	No	Yes	25	5.93	0.84	4.6	3.74	1.08	0.96	2.16	0.65	90
male	67	No	No	Yes	26	6.6	1.85	5	5.6	2.77	0.99	3.78	1.48	88
male	67	No	Yes	No	22	7.15	1.98	4.32	4.39	0.48	1	3.67	1.4	88
male	67	YES	Yes	Yes	24	6.54	2.1	4.78	3.81	0.74	0.87	2.15	0.44	80
male	67	YES	No	Yes	25	5.77	1.61	4.5	4.1	1.77	0.91	2.54	0.65	80
female	67	No	No	Yes	23	6.21	2	5.22	4.26	1.08	0.85	2.19	0.44	78
male	67	YES	No	Yes	21	7.16	2.77	3.63	3.67	1.17	0.85	2.39	0.43	72
female	67	YES	Yes	Yes	18	6.2	2.18	3.89	4.67	2.76	0.75	1.79	1.32	68
male	67	YES	No	No	25	5.8	2	4.13	3.98	1.14	0.71	1.66	0.74	64
female	67	YES	No	Yes	26	5.38	2.3	3.34	3.55	0.85	0.73	1.69	0.87	60
male	67	No	Yes	Yes	24	4.6	2.2	4.94	4.56	0.99	0.6	1.28	0.35	52
female	67	YES	No	No	22	4.515	2.15	3.93	4.83	1.6	0.85	2.75	0.91	50
female	67	YES	No	No	26	4.5	2.38	4	2.63	1.57	0.96	2.16	0.65	45
female	67	YES	No	Yes	22	4.8	2.6	3.12	4.94	1.23	1.1	2.51	1.03	40
female	67	YES	No	No	22	5.02	1.49	3.95	3.97	1.7	1.15	2.19	0.63	35
male	67	YES	No	Yes	24	3.89	2.56	3.97	3.54	0.39	0.95	1.99	0.19	32
female	68	No	Yes	No	24	5.6	1.56	3.23	4.48	1.85	0.8	3.48	1.49	90
female	68	YES	No	No	24	6.4	1.75	4.8	4.76	1.36	0.76	3	0.53	90
male	68	No	No	No	23	6.62	1.19	4.54	3.86	2.01	0.79	2.33	0.74	90
male	68	YES	No	Yes	19	6.56	1.79	5.13	4.98	0.93	0.88	3.31	0.49	89
female	68	YES	No	No	30	3.85	2.52	4.34	3.69	1.82	0.99	2.03	0.67	86
male	68	No	Yes	Yes	26	5.98	2.18	4.9	4.84	2.52	0.69	2.96	0.58	82
female	68	YES	No	No	29	4.95	1.2	3.77	5.23	1.33	1.24	3.5	0.49	82
male	68	No	No	Yes	24	8.54	1.52	4.24	4.47	1.39	1.33	2.63	0.51	80
male	68	YES	No	No	30	3.53	2.29	4.51	5.08	1.82	1.12	3.28	0.68	78
female	68	No	Yes	No	22	6.231	2.01	3.82	4.53	0.84	1.04	2.78	0.3	76
male	68	No	No	Yes	22	4.75	1.9	3.67	4.26	1.68	0.97	2.67	0.62	75
male	68	YES	No	Yes	23	6.57	2.07	4.26	4.05	0.97	0.84	1.98	0.98	74
female	68	YES	No	No	22	6	2.05	3.44	4.2	1.8	0.77	2.09	6.22	70
female	68	No	Yes	No	20	6.7	2.3	5.09	4	1.54	0.65	1.51	0.76	68
female	68	No	Yes	Yes	21	6.45	2.16	3.69	2.96	1	0.75	1.79	0.05	64
male	68	No	Yes	Yes	26	5.98	2.18	4.9	4.84	2.52	1.09	2.96	0.58	64
female	68	YES	No	No	22	5.3	0.8	3.31	2.8	1.01	1.08	1.35	0.37	60
male	68	No	No	Yes	25	4.76	2.43	4.18	4.88	1.46	0.87	2.3	0.9	60
male	68	No	No	Yes	25	4.67	2.01	4.23	5.09	1.25	0.98	3.65	0.46	60
female	68	YES	Yes	No	20	5	2.56	4.17	4.46	1.8	0.98	2.11	1.07	48
male	68	No	No	No	23	3.07	0.79	4.07	3.75	2.09	0.89	2.09	0.77	46
male	68	YES	No	No	25	3.98	2.36	3.95	4.26	0.87	0.84	1.69	0.58	43
female	68	YES	Yes	Yes	23	4.59	2.55	3.76	4.74	2.99	1.06	2.84	0.95	32
male	69	No	Yes	Yes	26	5.9	1.23	4.93	5	1.63	0.65	3.35	0.61	102
female	69	No	No	Yes	25	7	2.01	3.08	5.03	0.79	0.58	3.36	0.48	99
male	69	No	Yes	No	26	7	1.65	3.95	6.2	0.94	0.86	3.9	0.52	98
male	69	No	Yes	Yes	21	7.5	2.15	5.02	4.81	0.96	0.7	2.87	0.56	90
female	69	No	No	Yes	25	4.05	1.37	3.78	5.59	2.37	1.07	3.64	0.88	82
male	69	YES	No	No	22	4.35	1.69	4.42	5.16	1.79	1.13	3.37	0.66	75
female	69	No	Yes	No	28	6.21	2.3	3.52	3.94	1.39	0.68	1.56	0.77	60
male	69	YES	No	No	23	3.43	1.83	4.56	3.73	2.12	0.58	2.37	0.78	60
female	69	YES	No	No	25	4.9	1.22	4.76	5.26	1.89	1.62	2.94	0.7	60
male	69	YES	No	No	23	5.6	2.25	4.06	3.75	1.73	0.99	2.4	0.34	56
male	69	No	No	Yes	24	5.79	2.29	4.32	3.58	1.24	0.77	1.78	0.57	56
male	69	No	Yes	Yes	20	3.45	1.5	4.11	3.25	0.7	0.72	1.58	0.54	54
male	69	No	No	No	26	3.9	1.59	3.4	3.15	1.25	0.79	1.9	0.46	49
male	69	YES	No	Yes	20	3.59	2.58	4.93	3.8	2.71	0.83	1.97	1	46
male	69	No	No	Yes	21	2.52	2	3.7	4.08	0.77	1.19	2.61	0.28	40
male	69	No	No	No	27	7.11	1.79	3.57	3.75	0.94	1.2	2.2	0.35	38
male	69	YES	No	Yes	24	6.49	1.93	3.98	3.57	1	1.35	1.85	0.37	32
male	70	No	No	No	25	12.11	0.47	4.88	4.95	0.99	1.22	3.36	0.37	200
male	70	No	No	Yes	19	9.22	1.13	4.4	4.28	1.19	1.22	2.62	0.44	100
male	70	YES	Yes	No	22	5.51	0.93	4.62	5	2.42	0.89	3.21	0.9	100
male	70	YES	No	No	25	4.02	1.13	3.28	4.58	1.37	0.66	3.2	0.51	95
male	70	YES	No	No	22	8.44	1.26	4.1	3.56	1.26	0.64	1.59	0.73	92
female	70	YES	No	No	24	8.59	2.21	4.16	3.45	2.02	0.8	1.9	0.75	88
male	70	No	No	Yes	24	7	1.98	4.14	5.26	1.64	0.9	2.59	0.88	80
male	70	No	Yes	Yes	22	7.3	2.15	4.01	4.71	1.28	0.92	2.58	0.62	80
female	70	YES	Yes	No	25	5.02	2	4	5.28	1.64	0.68	2.91	0.9	80
female	70	No	Yes	Yes	26	6.89	2	1.29	4.02	1.52	0.9	2.43	0.65	78
male	70	YES	No	Yes	22	6.6	2.19	5.75	4.25	1.5	0.83	2.59	0.54	78
male	70	No	No	No	27	5.41	2.19	4.49	6.15	1.14	1.48	4.25	0.42	75
male	70	YES	No	No	25	2.29	1.57	3.89	3.99	0.89	1.11	2.55	0.33	66
female	70	YES	Yes	Yes	18	6	2.23	3.28	3.25	0.67	0.67	1.6	0.62	64
male	70	No	No	Yes	19	5.48	2.12	4.7	3.58	0.76	0.94	2.06	0.78	64
male	70	No	Yes	Yes	27	5.36	2.28	5.09	3.12	1.11	0.68	1.48	0.51	60
male	70	No	No	No	26	4.26	1.82	5.05	5.27	1.12	1.35	3.51	0.41	56
female	70	YES	No	No	23	4.8	2.26	3.4	4.55	1.07	0.72	2.45	0.22	52
female	70	YES	No	No	20	4.83	2.3	4.4	3.4	2.24	0.96	2.15	1.1	50
male	70	YES	No	Yes	23	5.3	2.54	4.96	4.89	1.68	1.05	2.45	0.52	50
male	70	No	No	No	23	4.08	1.1	3.68	4	1.54	0.65	1.51	0.76	48
male	70	No	No	No	23	5.54	1.59	3.99	3.87	0.86	1.21	2.34	0.32	48
male	70	No	Yes	No	25	5	2.61	3.93	3.38	0.98	0.78	2	0.26	46
male	70	No	No	No	21	4.09	1.36	4.44	3.07	0.97	0.76	1.95	0.36	44
female	70	No	Yes	No	25	3.6	1.7	3.85	5.35	2.01	0.97	2.99	1.25	40
male	70	YES	No	Yes	21	4.58	2.56	4.4	3.13	1.71	0.84	2.4	0.8	40
female	70	YES	No	No	21	5.64	1.72	4.25	3.54	1.51	0.87	2	0.86	39
male	71	YES	Yes	No	24	7	1.6	4.51	3.26	1.81	0.75	3.52	1.07	100
female	71	YES	Yes	No	24	9.58	1.42	4.54	4.91	1.29	1.24	3.19	0.48	96
male	71	No	Yes	No	25	6.54	1.87	2.49	4.65	1.06	0.62	2.7	0.69	90
male	71	No	No	Yes	26	13.64	1.75	4.16	5.2	1.48	1.52	3.13	0.55	90
female	71	No	Yes	Yes	20	6.8	1.95	4.43	4	1.2	0.99	3.63	0.94	88
male	71	YES	No	Yes	21	6.99	2	3.64	4.92	1.34	0.9	2.87	0.85	80
male	71	No	No	No	24	5.13	1.14	4.57	3.48	0.51	0.54	1.24	0.91	80
male	71	YES	No	No	23	4.03	2.81	5.41	4.99	1.08	1.12	3.47	0.4	74
male	71	No	No	Yes	22	6.2	2.13	3.5	4.13	0.88	1.01	2.58	0.42	70
male	71	No	No	Yes	23	6.4	2.21	3.67	4.17	1.01	0.82	2.02	0.85	70
female	71	YES	No	No	23	2.55	1.5	3.83	6.25	0.65	0.87	3.28	0.73	70
female	71	YES	No	Yes	19	6.2	2.14	4.3	3.7	2	0.78	1.8	0.82	69
male	71	No	No	Yes	26	3.12	1.53	4.28	2.99	1.26	0.61	1.91	0.47	60
male	71	YES	No	Yes	23	5.52	2.6	4.22	3.95	1.74	0.94	2.24	0.56	50
male	71	YES	Yes	Yes	26	5.51	1.22	4.47	3.06	1.25	1.29	1.31	0.46	50
female	71	YES	No	No	20	5.6	2.65	4.23	4.92	1.52	1.2	2.99	0.59	48
male	71	YES	No	No	25	4.65	1.34	4.06	3.12	1.44	0.81	1.78	0.53	47
male	71	YES	Yes	Yes	25	4.89	2.65	4.04	2.32	0.76	0.99	1.37	0.02	44
female	71	YES	No	No	26	5	2.9	4.35	3.63	1.45	1	2.25	0.36	40
female	71	No	No	No	23	3.05	1.69	4.23	4.15	1.03	1.4	2.67	0.38	39
male	71	YES	No	No	23	4.4	1.19	4.9	2.81	1.35	0.92	1.39	0.5	34
male	71	YES	No	Yes	25	3.75	1.54	4.95	3.78	0.58	1.16	2.41	0.21	32
female	72	No	Yes	Yes	27	3.02	0.7	4.17	6.45	1.25	0.65	5.17	1.27	130
female	72	No	No	No	24	10.12	1.06	3.55	4.02	1.07	1.24	2.38	0.4	96
male	72	YES	No	Yes	22	5.55	1.66	4.39	5.22	2.22	0.77	3.63	0.82	90
male	72	No	Yes	Yes	24	6.99	2	4.35	5.89	0.95	0.88	2.19	0.66	88
female	72	No	Yes	No	19	6.87	2.1	5.07	6.25	1.62	0.9	3.24	0.64	83
male	72	No	Yes	Yes	20	6.7	1.93	4.29	4.59	0.45	1.02	3.28	0.52	83
male	72	No	No	Yes	20	6.83	0.69	4.01	3.56	0.76	1.51	1.77	0.28	82
male	72	YES	No	No	21	6.23	2	3.96	4.68	1.17	0.76	2.08	0.92	80
male	72	No	No	No	24	6	1.41	3.81	4.15	0.9	1.17	2.65	0.33	80
female	72	No	Yes	No	25	4.62	1.73	3.54	6.5	1.45	0.88	3.68	0.15	80
male	72	YES	Yes	No	24	6.5	2.1	3.57	4.26	0.65	0.72	1.76	0.5	76
female	72	YES	Yes	No	23	4.73	2.81	4.58	4.78	1.41	1.1	3.16	0.52	76
female	72	YES	Yes	No	19	4.43	2.23	4.58	5.49	2.67	1.02	3.48	0.99	72
male	72	YES	Yes	Yes	26	6	2.14	4.17	4.28	1.01	0.9	2.27	0.43	68
male	72	YES	No	Yes	25	3.72	2.03	4.22	4.26	1.08	0.85	2.19	0.44	63
male	72	No	Yes	Yes	23	4.6	2.2	3.35	4.7	1.27	1.1	2.35	0.74	52
male	72	YES	No	Yes	20	4.9	2.3	4.64	4.48	1.31	0.81	1.8	0.66	50.5
male	72	No	No	No	25	6.57	2.18	4.9	4.03	2.41	0.99	2.15	0.89	48
male	72	YES	No	Yes	20	3.58	2	4.89	3.86	0.78	0.98	2.16	0.69	40
male	72	YES	No	Yes	26	4.5	2.48	4.23	4.34	2.17	0.88	1.7	0.52	40
male	72	No	No	Yes	21	4.56	1.42	3.84	3.79	0.74	1.02	2.37	0.1	40
female	73	YES	Yes	No	24	7.03	0.81	4.08	3.54	1.49	0.76	2.23	0.55	120
female	73	YES	No	No	23	9.44	1.15	4.16	4.58	1.47	0.98	3.06	0.54	105
male	73	YES	No	Yes	22	6.76	0.95	4.16	4.7	1.29	0.96	3.26	0.48	101
female	73	No	No	No	21	11.94	1.08	3.44	4.66	1.13	0.84	1.8	0.67	100
male	73	No	No	No	25	7.03	1.37	4.11	4.59	1.59	0.89	3.11	0.59	96
male	73	YES	No	No	22	4.19	1.3	4.1	4.87	1.47	0.68	3.56	0.54	95
female	73	No	Yes	No	20	6.92	1.89	4.4	4.15	1.88	0.7	2.74	1.12	90
male	73	YES	No	Yes	26	6.65	1.23	4.05	4.06	1.08	0.99	2.28	0.49	86
male	73	YES	Yes	No	26	3.82	1.82	4.21	3.8	1.87	0.73	2.38	0.69	85
male	73	No	Yes	Yes	26	6.8	2.2	4.53	4.61	1.97	0.95	2.45	0.81	78
male	73	YES	No	Yes	24	7.1	2.03	4.45	5.18	2.34	0.78	2.06	1.37	76
male	73	No	Yes	Yes	22	5.9	2.31	4.6	4.25	2.18	0.94	2.24	1.57	60
male	73	YES	No	No	26	4.6	2.3	4.56	3.11	1.18	0.67	1.43	0.6	50
male	73	YES	No	Yes	23	4.2	1.43	4.85	4.28	2.33	1.04	2.38	0.86	41
female	73	YES	No	No	25	5	3	3.75	4.66	1.15	1.03	2.56	0.1	32
male	74	YES	No	Yes	27	7.59	0.68	4.35	4.79	0.77	1.35	3.16	0.28	110
male	74	YES	Yes	No	25	10.14	2.15	4.22	5.3	0.85	0.82	3.33	0.85	98
female	74	No	Yes	Yes	24	6.48	1.8	5.24	4.89	1.13	0.53	2.7	0.84	96
female	74	No	Yes	No	26	6.7	1.87	4.06	5.46	1.96	0.88	4.4	0.95	96
female	74	No	No	Yes	24	7.1	1.73	3.96	5.71	1.95	0.65	3.62	0.84	95
male	74	YES	Yes	Yes	23	6.5	1.59	3.28	6.32	2.14	0.72	3.48	0.65	92
female	74	YES	Yes	Yes	24	7.5	2.19	4.03	4	0.77	0.91	2.49	0.45	90
male	74	No	Yes	No	26	6.5	1.87	3.76	4	0.48	0.7	3.1	0.51	90
female	74	No	No	No	31	5.83	1.03	3.53	5.67	1.29	1.51	3.68	0.48	89
male	74	No	No	Yes	24	5.9	1.58	4.09	5.26	1.44	0.76	2.7	0.55	88
female	74	No	Yes	Yes	23	6.5	2.18	3.32	3.59	0.9	1.2	2.68	0.4	64
male	74	YES	Yes	No	21	5.97	2.19	5.08	3.06	0.93	0.71	1.7	0.44	64
male	74	YES	No	Yes	21	5.97	2.19	5.08	3.48	0.93	0.7	1.58	0.44	64
male	74	YES	No	Yes	25	5.69	2.25	4.33	4.15	1.49	0.88	2.09	0.62	56
female	74	YES	No	Yes	21	3.85	2.1	3.64	4.23	1.55	0.77	2.89	0.57	50
female	74	No	Yes	No	26	4.26	1.86	3.66	4.23	1.25	1.05	2.7	0.7	42
female	74	YES	No	No	22	4.19	2.39	4.22	3.88	0.76	1.21	2.39	0.28	39
male	75	No	No	No	23	10.11	1.04	3.79	3.31	0.8	0.7	2.31	0.3	150
male	75	YES	No	Yes	31	6.4	1.5	4.01	4.92	1.08	0.72	4	0.8	100
female	75	YES	Yes	Yes	24	7.3	2.13	4.1	5.95	1.47	0.65	2.75	0.99	90
female	75	No	No	No	23	3.72	1	4.48	4.3	1.89	0.79	2.81	0.7	88
female	75	YES	No	No	28	6.58	2.41	4.12	3.2	0.91	0.73	2.13	0.34	88
female	75	No	Yes	No	25	6.8	1.95	3.73	4.13	0.73	0.99	2.2	0.47	86
male	75	No	Yes	Yes	23	7.11	1.98	2.86	4.53	0.65	0.85	2.69	0.6	80
male	75	No	Yes	Yes	21	6.3	2.18	4.26	4.3	1.47	0.58	2.03	0.44	80
female	75	No	No	No	27	6.05	1.52	3.12	3.75	1.73	0.99	2.4	0.34	80
male	75	YES	No	No	26	2.68	0.84	3.58	4.77	0.75	1.09	3.4	0.28	80
male	75	No	No	Yes	21	4.05	0.81	3.66	3.77	1.87	0.97	2.11	0.69	80
female	75	YES	No	No	28	5.32	1.46	4.81	3.38	0.98	0.78	2	0.26	78
male	75	YES	Yes	Yes	22	5.84	2.02	5.1	6.52	1.46	0.9	1.91	0.93	72
male	75	YES	No	No	21	2.7	1.5	4.02	5.54	3.49	1.12	3.13	1.29	72
male	75	No	Yes	Yes	21	4.4	1.5	4.29	3.98	0.77	0.7	1.68	0.83	69
female	75	No	Yes	No	24	6.02	2.2	3.09	3.5	2.08	0.72	1.73	1.13	66
female	75	YES	No	No	27	2.67	0.92	3.45	3.34	0.92	1.11	1.89	0.34	60
female	75	No	Yes	Yes	26	4.7	2.23	3.85	4	2	0.69	1.59	2.95	56
male	75	YES	Yes	Yes	20	4.9	2.4	4.38	3.13	0.92	0.95	2.15	0.76	48
female	76	YES	No	No	26	11.59	1.16	3.71	6.52	1.17	1.21	4.88	0.43	140
female	76	YES	No	No	24	3.47	1.28	4.02	5.09	1.15	1.36	3.3	0.43	107
female	76	YES	Yes	Yes	28	3.24	0.76	4.38	6.11	0.88	0.65	3.9	1.04	104
male	76	YES	No	No	18	9.82	1.01	4.96	4.3	0.4	0.99	2.51	0.14	102
male	76	YES	No	No	24	7.15	0.96	4.8	4.6	1.12	0.94	2.15	0.32	94
male	76	YES	No	Yes	23	4.15	2.03	3.84	4.51	1.13	1	3.09	0.42	89
female	76	No	No	Yes	21	7	1.96	3.52	4.35	0.94	0.76	2.7	0.93	86
female	76	No	Yes	No	26	6.45	1.87	2.95	5.41	0.71	0.89	3.2	0.61	86
male	76	YES	Yes	No	22	7	1.96	4.54	5.36	1.31	0.91	2.8	0.74	80
male	76	No	Yes	Yes	20	4.8	2.2	2.91	2.65	0.72	0.5	2.36	0.47	80
female	76	YES	No	No	20	3.77	1.09	4.12	5.23	1.16	1.28	3.52	0.43	80
male	76	No	Yes	Yes	28	5.91	1.81	5.03	4.1	1.77	0.8	2.65	0.65	80
male	76	YES	Yes	Yes	26	6.23	2	3.75	3.49	0.76	0.69	1.69	0.53	76
female	76	No	Yes	Yes	26	6.1	2.21	4.58	4.44	1.31	0.98	2.38	0.87	67
male	76	YES	No	Yes	22	6.33	2.15	4.24	3.2	1.6	0.58	1.26	0.56	66
female	76	No	Yes	No	23	5.725	2.29	3.9	4.64	1.39	0.69	1.58	0.68	60
male	76	No	Yes	Yes	21	4.32	2.3	4.61	4.44	1.31	0.98	2.38	0.87	59
female	76	YES	No	No	23	4.3	2.13	5.07	3.48	2.97	0.83	2.3	0.9	48
male	76	YES	No	No	23	7.22	2.74	3.76	3.5	2.08	0.72	1.73	1.13	48
male	76	YES	No	Yes	25	3.26	2.2	5.28	3.64	0.96	0.81	1.82	0.41	46
male	76	No	Yes	Yes	24	4.41	2.49	3.22	3.72	1	0.85	1.86	0.53	40
male	76	YES	No	Yes	24	4.41	2.49	3.22	3.72	1	0.86	1.86	0.53	40
female	76	No	No	No	21	5.81	2.1	4.34	2.87	0.81	0.88	1.69	0.3	40
male	76	YES	Yes	Yes	21	4.26	2.56	4.84	3.6	1.13	0.95	1.74	0.71	34
female	77	YES	No	Yes	24	6.51	1.57	4.42	4.36	1.18	0.82	3.15	0.75	90
male	77	YES	Yes	Yes	22	7.4	2.13	3.83	6.5	1.05	0.82	3.22	0.77	88
male	77	No	Yes	Yes	21	6.6	1.85	5.09	4.32	1.68	0.7	2.44	0.65	86
male	77	YES	Yes	Yes	18	6.01	1.67	4.05	2.03	0.84	0.44	1.28	0.31	80
female	77	No	Yes	No	23	6.9	2.34	3.13	6.2	0.7	0.98	2.09	0.43	70
male	77	No	No	No	23	2.94	2.62	3.93	6.32	1.88	0.81	4.81	0.7	60
male	77	YES	Yes	No	23	6.64	2.32	5.04	4.38	5.06	0.67	1.84	1.87	60
male	77	YES	No	Yes	24	7.6	2.92	3.43	4.24	1.12	0.84	2.1	0.39	56
female	77	YES	Yes	No	24	4.6	2.34	3.79	4.93	1.73	1.25	2.5	1.03	48
male	77	YES	Yes	Yes	22	4.89	2.5	4.01	3.68	1.1	0.85	2.3	0.75	40
male	77	YES	Yes	Yes	22	4.89	2.5	4.01	3.68	1.1	0.85	1.78	0.75	40
female	77	No	No	No	23	9.42	1.97	4.78	3.55	1.23	1.24	1.85	0.46	32
male	78	No	No	Yes	20	7.56	1.11	3.45	4.21	1.44	0.73	3.21	0.46	135
female	78	YES	No	No	22	8.29	0.71	3.52	2.91	0.93	0.78	1.79	0.34	116
female	78	YES	No	Yes	23	5.26	1.45	4.36	4.68	1.32	0.83	3.76	0.85	100
male	78	YES	No	Yes	27	8.23	2.13	3.53	5.91	1.67	1.1	4.19	0.62	90
male	78	YES	No	No	26	7.5	2.13	4.14	4.06	1.08	0.99	2.28	0.49	85
male	78	No	Yes	Yes	23	7	1.98	3.94	4.86	1.1	0.9	2.48	0.8	80
male	78	YES	No	No	20	3.76	0.87	3.63	4.27	0.62	1.75	2.29	0.23	60
male	78	YES	Yes	Yes	25	4.99	2.28	3.42	3.52	1.83	0.87	1.98	0.69	52
male	78	YES	No	No	31	3.65	1.63	3.3	3.33	2.14	0.79	1.75	0.79	40
male	78	No	No	Yes	26	3.21	1.64	3.32	4.92	1.16	1.54	2.95	0.43	40
male	78	YES	Yes	Yes	25	4	2.46	3.65	3.91	0.86	0.82	1.8	0.61	36
male	78	YES	Yes	Yes	25	4	2.46	3.65	3.91	0.86	0.91	1.99	0.61	36
female	78	YES	Yes	No	21	3.89	2.1	4.64	3.26	2.63	0.98	2.15	0.94	33
male	79	YES	Yes	Yes	23	7.2	1.75	3.84	5.28	1.64	0.68	2.91	0.9	96
male	79	No	Yes	Yes	25	5.85	1.69	4.06	4.41	0.61	0.7	3.28	0.46	90
male	79	No	No	Yes	25	6.7	1.87	4.66	5.39	1.64	0.89	3.5	0.71	90
female	79	No	Yes	Yes	25	7.02	2	4.56	4.63	1.69	0.83	2.77	0.59	85
female	79	No	No	No	23	8.23	1.22	4.24	4.65	1.1	1.5	2.74	0.41	85
male	79	No	Yes	No	24	6.9	1.98	3.51	4.09	2.6	0.9	3.06	0.56	84
female	79	No	Yes	No	22	6.4	2.2	4.07	3.59	1.57	0.81	1.99	0.53	68
male	79	YES	No	No	20	7	2.4	4.5	2.99	0.69	0.72	1.73	0.49	64
male	79	YES	Yes	Yes	20	7	2.4	4.5	3.58	0.69	0.72	1.7	0.49	64
male	79	No	No	Yes	21	5.78	2.25	4.44	3.3	1.24	0.6	1.56	0.69	64
female	79	YES	Yes	No	20	8.61	1.58	4.17	3.2	1.27	1.17	1.56	0.47	50
female	79	YES	Yes	Yes	20	4.68	2.56	3.97	4.99	1.09	1	2.43	0.6	38
male	79	YES	No	No	26	3.3	1.08	4.29	3.25	0.49	1.53	1.54	0.18	32
male	80	YES	Yes	No	18	5.54	1.29	4.25	7.21	2.43	0.78	5.17	0.84	120
male	80	No	No	No	23	6.46	0.94	3.89	4.07	0.54	1.03	2.52	0.99	95
female	80	No	Yes	No	22	7.24	1.81	3.15	6.48	1.09	0.85	3.3	0.65	90
male	80	No	Yes	Yes	21	6.54	1.65	3.24	5.23	0.75	0.78	2.74	0.7	90
male	80	YES	No	No	23	9.15	1.57	4.79	2.73	1.02	0.85	1.89	0.8	88
female	80	YES	No	No	26	4.24	1.11	4.14	4.98	2.19	0.98	3.19	0.81	86
male	80	No	Yes	Yes	24	6.56	1.85	3.32	5.45	0.97	0.9	2.76	0.59	80
female	80	No	Yes	No	26	7.2	2.05	3.47	4.44	1.38	0.97	2.62	0.54	79
male	80	No	No	Yes	29	5.98	4.05	4.26	4	1.74	0.95	2.41	0.64	55
male	80	YES	No	Yes	22	2.81	1.71	3.99	2.33	0.51	0.78	1.36	0.19	34
female	81	YES	Yes	Yes	25	6.6	1.85	3.14	4.9	1.1	0.62	2.89	0.75	92
male	81	YES	Yes	Yes	26	6.5	1.59	5.75	4.03	1.53	0.84	3.2	1.15	90
male	81	No	Yes	No	20	6.3	1.75	5.03	5.32	1.01	0.7	2.99	0.62	90
male	81	YES	No	Yes	19	6.91	0.95	3.88	2.85	0.97	1.08	1.41	0.36	85
female	81	YES	No	No	25	6.35	1.54	3.46	4.66	1.6	1.16	2.91	0.59	80
male	81	No	No	Yes	23	7.92	1.93	4.05	4.29	0.96	1.16	2.77	0.36	80
male	81	YES	No	No	24	5.6	2.1	4.64	3.31	0.73	0.79	1.86	0.36	64
male	81	YES	Yes	Yes	22	4.65	2.31	4.03	3.39	0.63	0.78	2.01	0.64	48
female	82	YES	Yes	Yes	28	6.99	1.7	4.67	5.23	0.92	0.58	5.17	0.84	130
female	82	YES	No	Yes	25	3.65	0.86	4.1	7.23	1.29	0.73	3.59	0.74	100
male	82	No	No	No	21	5.63	1.09	3.7	3.66	0.98	0.87	2.43	0.36	90
male	82	YES	Yes	Yes	26	6.8	1.95	4.38	4.23	1.24	0.9	3.1	0.44	84
male	82	No	No	No	24	4.56	1.06	4.8	3.8	1.19	0.88	2.48	0.44	84
male	82	YES	No	Yes	20	7.1	2.1	3.3	5.2	0.56	0.84	2.18	0.84	80
female	82	YES	Yes	Yes	22	6.5	2.1	3.33	4	0.88	1.03	2.76	0.77	78
male	82	YES	No	Yes	25	4.5	1.5	4.31	4.73	1.79	0.99	2.48	1.21	70
female	82	No	Yes	Yes	24	6.1	2.15	3.72	3	1.25	0.9	2.29	0.55	68
male	82	YES	No	Yes	22	5.64	2.24	3.84	4.3	0.4	0.99	2.51	0.14	56
female	82	YES	No	No	20	5	2.34	2.79	3.38	0.76	0.8	1.95	0.33	50
female	82	YES	Yes	Yes	24	4.7	2.34	4	3.33	2.84	0.94	2.16	1.14	48
male	82	YES	No	No	19	3.55	0.98	4.1	3.73	1.11	1.2	2.12	0.41	32
male	83	No	Yes	No	22	7	1.98	4.84	4.25	1.08	0.98	2.74	0.7	80
male	83	YES	No	No	21	4.38	1.73	3.61	4.33	0.78	1.06	2.98	0.29	70
female	83	YES	No	Yes	18	5.87	2.3	5	4.25	1.74	0.99	2.38	0.7	60
male	83	No	No	Yes	24	5.4	2.56	4.02	3.06	0.81	0.77	1.72	0.3	50
male	83	No	Yes	No	22	4.58	2.46	3.72	3.46	0.57	0.84	2	0.75	40
male	83	No	Yes	Yes	21	4	2.1	3.26	3.79	1	0.94	2.06	0.35	40
male	83	No	No	Yes	22	4.58	2.46	3.72	3.58	0.57	0.84	1.48	0.75	40
male	83	No	No	No	24	3.5	0.75	4.27	5.42	0.65	2.21	2.97	0.24	40
male	83	YES	Yes	Yes	22	4	2.51	4.57	4.86	1.37	0.98	3.03	0.92	32
male	83	YES	Yes	Yes	22	4	2.51	4.57	4.86	1.37	1.04	3.03	0.92	32
female	84	YES	No	No	23	6.56	1.24	2.98	2.63	0.97	0.66	1.61	0.36	88
female	84	No	Yes	Yes	24	6.98	2	3.53	4.67	1.05	0.85	2.43	0.72	80
female	84	YES	No	No	20	4.69	2	3.79	4.09	3.92	0.62	2.02	1.45	80
male	84	No	No	Yes	20	8	2.31	4.87	5.12	0.62	1.04	2.84	0.85	79
male	84	No	Yes	No	23	6.97	2	3.74	3.58	1.02	0.81	2.16	0.48	78
male	84	YES	No	Yes	21	6.2	2.16	4.14	4.64	1.36	0.85	2.1	0.93	68
male	84	YES	No	No	24	5.09	0.97	5.87	3.52	0.99	1.82	1.33	0.37	60
female	84	No	Yes	Yes	25	5.64	2.34	3.74	3.64	0.94	0.74	1.7	0.57	58
female	84	No	No	No	25	3.94	1.73	2.46	4.42	1.55	1.32	2.53	0.57	48
male	84	YES	No	No	24	5.23	2.3	4.43	3.79	0.74	1.02	2.37	0.1	46
male	84	YES	No	No	21	3.59	2.56	3.74	4.88	1.41	0.99	1.8	0.74	36
male	85	YES	No	Yes	21	6.58	1.52	4.12	4.26	1.05	0.77	3.18	0.88	96
male	85	No	No	Yes	20	5.99	2.62	4.97	5.32	1.51	1.25	3.51	0.56	96
male	85	No	Yes	Yes	23	7.1	1.85	4.07	4.22	0.93	0.68	2.4	0.35	92
female	85	No	Yes	Yes	21	7	1.74	3.34	6.25	0.65	0.87	3.28	0.73	90
male	85	YES	No	Yes	27	5.98	2.1	5.52	2.85	2.23	0.76	1.76	0.94	42
male	85	YES	No	Yes	30	3.61	0.88	3.47	4.31	0.87	0.85	1.55	1.66	39
male	86	YES	No	No	26	2.94	0.83	3.43	4.47	1.09	1.23	2.84	0.4	96
female	86	YES	No	Yes	23	5.78	1.57	3.89	5.61	1.77	0.78	3.47	1.29	90
female	86	YES	No	Yes	22	6.5	1.59	3.81	5.63	2.9	0.82	3.15	2.1	90
male	86	No	Yes	Yes	24	6.98	2	4.06	5.03	1.3	0.71	2.24	0.66	80
male	86	No	Yes	Yes	26	5.71	2.28	3.7	4.2	1.02	0.76	1.75	0.55	56
male	87	YES	Yes	Yes	24	5.12	1.99	4.43	5.82	1.59	0.77	4.46	0.59	90
female	87	No	Yes	No	26	7.9	2.2	4.4	4.69	1.98	1.02	3.52	0.37	85
male	87	No	No	Yes	26	6.9	2	3.75	5.17	1.34	1.02	3.15	0.91	80
male	87	No	Yes	Yes	22	5.9	1.68	3.93	3.93	0.82	0.69	1.93	0.48	80
female	88	YES	No	No	25	11.52	0.86	3.5	7.3	1.14	1.78	5.1	0.42	140
female	88	YES	No	No	22	6.24	1.31	4.09	4.76	1.92	1.63	2.42	0.71	50
female	89	YES	No	No	24	5.58	2.6	4.08	4.41	1.05	1.39	2.63	0.39	36
female	92	No	Yes	No	21	6.6	1.6	3.7	4.75	1.69	0.65	3.8	1.01	101
male	92	YES	Yes	Yes	20	5	2.56	4.81	4.01	0.89	0.75	2.45	0.86	48
male	94	No	Yes	Yes	18	7.5	2.15	3.45	5.03	1.2	0.69	2.16	0.46	80
